# Supplementary material for: catena-Poly[[diaqua­rubidium(I)](μ2-3-carboxy­pyrazine-2-carboxyl­ato)(μ2-pyrazine-2,3-dicarboxylic acid)]
Source: Acta Crystallogr Sect E Struct Rep Online. 2009 Jan 23;65(Pt 2):m213–4. doi: 10.1107/S1600536809002001 (PMC2968173; doi:10.1107/S1600536809002001)
Supplement: Supplementary file 1 [file e-65-0m213-sup1.cif]

##############################################################################
###                                                                        ###
###        Electronic paper (Acta Crystallographica Section E)             ###
###                                                                        ###
##############################################################################
#                                                                            #
# This CIF contains the data in a paper accepted for publication in Acta     #
# Crystallographica Section E. It conforms to the requirements of Notes      #
# for Authors for Section E, and has been peer reviewed under the auspices   #
# of the IUCr Commission on Journals.                                        #
#                                                                            #
# Full details of the Crystallographic Information File format               #
# are given in the paper "The Crystallographic Information File (CIF):       #
# a New Standard Archive File for Crystallography" by S. R. Hall, F. H.      #
# Allen and I. D. Brown [Acta Cryst. (1991), A47, 655-685].                  #
#                                                                            #
# The current version of the core CIF dictionary is obtainable from          #
# ftp://ftp.iucr.org/pub/cif_core.dic. The current version number is 2.4.    #
#                                                                            #
# Software is freely available for graphical display of the structure(s) in  #
# this CIF.  For information consult the CIF home page http://www.iucr.org/  #
# cif/home.html                                                              #
#                                                                            #
# This file may be used for bona fide research purposes within the           #
# scientific community so long as proper attribution is given to the journal # 
# article from which it was obtained.                                        #
#                                                                            #
##############################################################################
                                             
data_global
_audit_creation_method     SHELXL-97
_journal_date_recd_electronic     2008-11-25
_journal_date_accepted     2009-01-15
_journal_name_full     'Acta Crystallographica, Section E'
_journal_year     2009
_journal_volume     65
_journal_issue      2
_journal_page_first     m213
_journal_page_last     m214
_journal_paper_category     QM
_journal_coeditor_code     HG2450
_publ_contact_author_name     'Dr Mustafa TOMBUL'
_publ_contact_author_address
;
Department of Chemistry
Faculty of Art and Science
University of Kirikkale
Campus, Yahsihan, Kirikkale
71450 KIRIKKALE
TURKEY
;
_publ_contact_author_email     'mustafatombul38@gmail.com'
_publ_contact_author_fax     '90-318-3572461'
_publ_contact_author_phone     '90-318-3574242'
_publ_section_title
;\
<i>catena</i>-Poly[[diaquarubidium(I)](\m~2~-3-carboxypyrazine-2-carboxylato)\
(\m~2~-pyrazine-2,3-dicarboxylic acid)]
;
loop_
    _publ_author_name
    _publ_author_footnote
    _publ_author_address
    'Tombul, Mustafa' .
;
Department of Chemistry
Faculty of Art and Science
University of Kirikkale
Campus, Yahsihan, Kirikkale
71450 Kirikkale
Turkey
;
    'Guven, Kutalmis' .
;
Department of Physics
Faculty of Art and Science
University of Kirikkale
Campus, Yahsihan, Kirikkale
71450 Kirikkale
Turkey
;
data_I
_chemical_name_systematic
;
<i>catena</i>-Poly[[diaquarubidium(I)](\m~2~-3-carboxypyrazine-2-
carboxylato)(\m~2~-pyrazine-2,3-dicarboxylic acid)]
;
_chemical_name_common     ?
_chemical_formula_moiety     'C12 H11 N4 O10 Rb'
_chemical_formula_sum     'C12 H11 N4 O10 Rb'
_chemical_formula_iupac     '[Rb (C6 H3 N2 O4) (C6 H4 N2 O4) (H2 O)2]'
_chemical_formula_weight     456.72
_chemical_melting_point     ?
_symmetry_cell_setting     triclinic
_symmetry_space_group_name_H-M     'P -1'
_symmetry_space_group_name_Hall     '-P 1'
loop_
    _symmetry_equiv_pos_as_xyz
    'x, y, z'
    '-x, -y, -z'
_cell_length_a     7.452(2)
_cell_length_b     7.8640(15)
_cell_length_c     8.3280(12)
_cell_angle_alpha     69.111(12)
_cell_angle_beta     81.424(19)
_cell_angle_gamma     65.322(18)
_cell_volume     414.32(16)
_cell_formula_units_Z     1
_cell_measurement_reflns_used     25
_cell_measurement_theta_min     2.620
_cell_measurement_theta_max     9.230
_cell_measurement_temperature     298(2)
_exptl_crystal_description     'prism'
_exptl_crystal_colour     'colourless'
_exptl_crystal_size_max     0.20
_exptl_crystal_size_mid     0.15
_exptl_crystal_size_min     0.06
_exptl_crystal_density_diffrn     1.830
_exptl_crystal_density_meas     ?
_exptl_crystal_density_method     'not measured'
_exptl_crystal_F_000     228
_exptl_absorpt_coefficient_mu     3.053
_exptl_absorpt_correction_type     numerical
_exptl_absorpt_process_details     '(Clark & Reid, 1995)'
_exptl_absorpt_correction_T_min     0.581
_exptl_absorpt_correction_T_max     0.838
_exptl_special_details
;[analytical numeric absorption correction using a multifaceted crystal
model based on expressions derived (Clark & Reid, 1995)]
;
_diffrn_ambient_temperature     298(2)
_diffrn_radiation_type     MoK\a
_diffrn_radiation_wavelength     0.71073
_diffrn_radiation_source     'fine-focus sealed tube'
_diffrn_radiation_monochromator     graphite
_diffrn_measurement_device_type     'Rigaku AFC-7S'
_diffrn_measurement_method     \w-2\q
_diffrn_detector_area_resol_mean     ?
_diffrn_reflns_number     5329
_diffrn_reflns_av_R_equivalents     0.0483
_diffrn_reflns_av_sigmaI/netI     0.1699
_diffrn_reflns_theta_min     2.62
_diffrn_reflns_theta_max     40.00
_diffrn_reflns_theta_full     40.00
_diffrn_measured_fraction_theta_max     0.984
_diffrn_measured_fraction_theta_full     0.984
_diffrn_reflns_limit_h_min     -13
_diffrn_reflns_limit_h_max     13
_diffrn_reflns_limit_k_min     -12
_diffrn_reflns_limit_k_max     13
_diffrn_reflns_limit_l_min     0
_diffrn_reflns_limit_l_max     15
_diffrn_standards_number     3
_diffrn_standards_interval_count     150
_diffrn_standards_interval_time     ?
_diffrn_standards_decay_%     0
_refine_special_details
;
Refinement of <i>F</i>^2^ against ALL reflections. The weighted <i>R</i>-factor
<i>wR</i> and goodness of fit <i>S</i> are based on <i>F</i>^2^, conventional
<i>R</i>-factors <i>R</i> are based on <i>F</i>, with <i>F</i> set to zero for
negative <i>F</i>^2^. The threshold expression of <i>F</i>^2^ >
\s(<i>F</i>^2^) is used only for calculating <i>R</i>-factors(gt) <i>etc</i>.
and is not relevant to the choice of reflections for refinement.
<i>R</i>-factors based on <i>F</i>^2^ are statistically about twice as large
as those based on <i>F</i>, and <i>R</i>- factors based on ALL data will be
even larger.
;
_reflns_number_total     5057
_reflns_number_gt     1604
_reflns_threshold_expression     I>2\s(I)
_refine_ls_structure_factor_coef     Fsqd
_refine_ls_matrix_type     full
_refine_ls_R_factor_all     0.2476
_refine_ls_R_factor_gt     0.0532
_refine_ls_wR_factor_gt     0.1379
_refine_ls_wR_factor_ref     0.2193
_refine_ls_goodness_of_fit_ref     0.977
_refine_ls_restrained_S_all     0.977
_refine_ls_number_reflns     5057
_refine_ls_number_parameters     133
_refine_ls_number_restraints     1
_refine_ls_hydrogen_treatment     mixed
_refine_ls_weighting_scheme     calc
_refine_ls_weighting_details
         'calc w=1/[\s^2^(Fo^2^)+(0.0711P)^2^+0.5448P] where P=(Fo^2^+2Fc^2^)/3'
_atom_sites_solution_hydrogens     geom
_atom_sites_solution_primary     direct
_atom_sites_solution_secondary     difmap
_refine_ls_shift/su_max     0.002
_refine_ls_shift/su_mean     0.000
_refine_diff_density_max     1.354
_refine_diff_density_min     -1.912
_refine_ls_extinction_method     'SHELXL97 (Sheldrick, 2008)'
_refine_ls_extinction_coef     0.093(11)
_refine_ls_extinction_expression
                                  'Fc^*^=kFc[1+0.001xFc^2^\l^3^/sin(2\q)]^-1/4^'
loop_
    _atom_type_symbol
    _atom_type_description
    _atom_type_scat_dispersion_real
    _atom_type_scat_dispersion_imag
    _atom_type_scat_source
    'C' 'C' 0.0033 0.0016
                         'International Tables Vol C Tables 4.2.6.8 and 6.1.1.4'
    'H' 'H' 0.0000 0.0000
                         'International Tables Vol C Tables 4.2.6.8 and 6.1.1.4'
    'N' 'N' 0.0061 0.0033
                         'International Tables Vol C Tables 4.2.6.8 and 6.1.1.4'
    'O' 'O' 0.0106 0.0060
                         'International Tables Vol C Tables 4.2.6.8 and 6.1.1.4'
    'Rb' 'Rb' -0.9393 2.9676
                         'International Tables Vol C Tables 4.2.6.8 and 6.1.1.4'
_computing_data_collection
;
MSC/AFC Diffractometer Control Software
(Molecular Structure Corporation, 1997)
;
_computing_cell_refinement
;
MSC/AFC Diffractometer Control Software
(Molecular Structure Corporation, 1997)
;
_computing_data_reduction
                    'TEXSAN for Windows (Molecular Structure Corporation, 1997)'
_computing_structure_solution     'SHELXS97 (Sheldrick, 2008)'
_computing_structure_refinement     'SHELXL97 (Sheldrick, 2008)'
_computing_molecular_graphics
;
Mercury (Macrae <i>et al.</i>, 2006)
;
_computing_publication_material     'publCIF (Westrip, 2009)'
loop_
    _atom_site_type_symbol
    _atom_site_label
    _atom_site_fract_x
    _atom_site_fract_y
    _atom_site_fract_z
    _atom_site_U_iso_or_equiv
    _atom_site_adp_type
    _atom_site_calc_flag
    _atom_site_refinement_flags
    _atom_site_occupancy
    _atom_site_disorder_assembly
    _atom_site_disorder_group
    Rb Rb1 1.0000 0.0000 0.0000 0.0474(3) Uani d S 1 . .
    O O1 0.9512(4) 0.1940(5) 0.2826(4) 0.0451(7) Uani d . 1 . .
    O O2 0.8035(5) 0.3205(6) 0.4927(4) 0.0555(9) Uani d . 1 . .
    H H2 0.9157 0.2906 0.5229 0.083 Uiso d R 1 . .
    O O3 0.4264(4) 0.8765(4) 0.0673(4) 0.0472(7) Uani d . 1 . .
    H H1 0.4742 0.9762 0.0256 0.071 Uiso d PR 0.50 . .
    O O4 0.7256(4) 0.6622(5) 0.1716(5) 0.0497(8) Uani d . 1 . .
    O O5 0.8582(5) -0.1900(5) 0.3618(5) 0.0520(8) Uani d D 1 . .
    N N1 0.5456(5) 0.1950(5) 0.3236(4) 0.0367(7) Uani d . 1 . .
    N N2 0.2959(4) 0.5834(5) 0.1521(4) 0.0333(6) Uani d . 1 . .
    C C1 0.8065(5) 0.2816(5) 0.3520(5) 0.0335(7) Uani d . 1 . .
    C C2 0.6004(5) 0.3460(5) 0.2892(4) 0.0307(7) Uani d . 1 . .
    C C3 0.3632(6) 0.2399(6) 0.2753(5) 0.0390(8) Uani d . 1 . .
    H H3 0.3190 0.1392 0.2980 0.047 Uiso calc R 1 . .
    C C4 0.2388(6) 0.4346(6) 0.1918(5) 0.0372(8) Uani d . 1 . .
    H H4 0.1117 0.4612 0.1629 0.045 Uiso calc R 1 . .
    C C5 0.4790(5) 0.5392(5) 0.1997(4) 0.0297(7) Uani d . 1 . .
    C C6 0.5508(6) 0.7044(5) 0.1459(5) 0.0344(8) Uani d . 1 . .
    H H5A 0.761(12) -0.087(12) 0.364(10) 0.10(3) Uiso d . 1 . .
    H H5B 0.816(8) -0.243(8) 0.316(6) 0.057(16) Uiso d D 1 . .
loop_
    _atom_site_aniso_label
    _atom_site_aniso_U_11
    _atom_site_aniso_U_22
    _atom_site_aniso_U_33
    _atom_site_aniso_U_12
    _atom_site_aniso_U_13
    _atom_site_aniso_U_23
    Rb1 0.0433(4) 0.0367(3) 0.0434(4) -0.0028(2) -0.0063(2) -0.0051(2)
    O1 0.0316(14) 0.0510(17) 0.0607(19) -0.0160(13) -0.0025(13) -0.0265(15)
    O2 0.0423(16) 0.079(2) 0.0460(17) -0.0112(16) -0.0128(13) -0.0312(17)
    O3 0.0395(15) 0.0302(13) 0.069(2) -0.0180(12) -0.0093(14) -0.0036(13)
    O4 0.0393(15) 0.0428(16) 0.075(2) -0.0207(13) -0.0172(14) -0.0157(15)
    O5 0.0471(18) 0.0489(18) 0.066(2) -0.0120(15) -0.0233(15) -0.0253(16)
    N1 0.0360(16) 0.0293(14) 0.0426(17) -0.0139(12) -0.0078(13) -0.0053(12)
    N2 0.0290(14) 0.0350(15) 0.0375(16) -0.0144(12) -0.0070(12) -0.0088(12)
    C1 0.0304(17) 0.0321(17) 0.0395(19) -0.0143(14) -0.0057(14) -0.0089(14)
    C2 0.0299(16) 0.0340(17) 0.0304(17) -0.0148(14) -0.0030(13) -0.0093(13)
    C3 0.040(2) 0.0370(19) 0.046(2) -0.0223(16) -0.0045(16) -0.0094(16)
    C4 0.0324(17) 0.043(2) 0.041(2) -0.0219(16) -0.0042(15) -0.0096(16)
    C5 0.0307(16) 0.0325(16) 0.0300(16) -0.0147(13) -0.0050(13) -0.0100(13)
    C6 0.0397(19) 0.0314(17) 0.0400(19) -0.0200(15) -0.0049(15) -0.0113(14)
_geom_special_details
;
All e.s.d.'s (except the e.s.d. in the dihedral angle between two l.s. planes)
are estimated using the full covariance matrix. The cell e.s.d.'s are taken
into account individually in the estimation of e.s.d.'s in distances, angles
and torsion angles; correlations between e.s.d.'s in cell parameters are only
used when they are defined by crystal symmetry. An approximate (isotropic)
treatment of cell e.s.d.'s is used for estimating e.s.d.'s involving l.s.
planes.
;
loop_
    _geom_bond_atom_site_label_1
    _geom_bond_atom_site_label_2
    _geom_bond_site_symmetry_2
    _geom_bond_distance
    _geom_bond_publ_flag
    Rb1 O3 2_665 2.987(3) yes
    Rb1 O3 1_645 2.987(3) ?
    Rb1 N2 1_645 3.007(3) yes
    Rb1 N2 2_665 3.007(3) ?
    Rb1 O5 . 3.096(4) yes
    Rb1 O5 2_755 3.096(4) ?
    Rb1 O1 2_755 3.137(3) ?
    Rb1 O1 . 3.137(3) yes
    Rb1 H5B . 3.16(5) ?
    O1 C1 . 1.204(5) ?
    O2 C1 . 1.307(5) ?
    O2 H2 . 0.8210 ?
    O3 C6 . 1.274(5) ?
    O3 Rb1 1_465 2.987(3) ?
    O3 H1 . 0.9299 ?
    O4 C6 . 1.234(5) ?
    O5 H5A . 0.84(9) ?
    O5 H5B . 0.82(6) ?
    N1 C2 . 1.336(5) ?
    N1 C3 . 1.340(5) ?
    N2 C4 . 1.326(5) ?
    N2 C5 . 1.344(4) ?
    N2 Rb1 1_465 3.007(3) ?
    C1 C2 . 1.513(5) ?
    C2 C5 . 1.389(5) ?
    C3 C4 . 1.391(6) ?
    C3 H3 . 0.9300 ?
    C4 H4 . 0.9300 ?
    C5 C6 . 1.506(5) ?
loop_
    _geom_angle_atom_site_label_1
    _geom_angle_atom_site_label_2
    _geom_angle_atom_site_label_3
    _geom_angle_site_symmetry_1
    _geom_angle_site_symmetry_3
    _geom_angle
    _geom_angle_publ_flag
    O3 Rb1 O3 2_665 1_645 180.00(14) ?
    O3 Rb1 N2 2_665 1_645 126.56(8) yes
    O3 Rb1 N2 1_645 1_645 53.44(8) ?
    O3 Rb1 N2 2_665 2_665 53.44(8) ?
    O3 Rb1 N2 1_645 2_665 126.56(8) ?
    N2 Rb1 N2 1_645 2_665 180.0 ?
    O3 Rb1 O5 2_665 . 78.94(9) yes
    O3 Rb1 O5 1_645 . 101.06(9) ?
    N2 Rb1 O5 1_645 . 70.89(9) yes
    N2 Rb1 O5 2_665 . 109.11(9) ?
    O3 Rb1 O5 2_665 2_755 101.06(9) ?
    O3 Rb1 O5 1_645 2_755 78.94(9) ?
    N2 Rb1 O5 1_645 2_755 109.11(9) ?
    N2 Rb1 O5 2_665 2_755 70.89(9) ?
    O5 Rb1 O5 . 2_755 180.00(13) ?
    O3 Rb1 O1 2_665 2_755 81.24(8) yes
    O3 Rb1 O1 1_645 2_755 98.76(8) ?
    N2 Rb1 O1 1_645 2_755 76.07(8) yes
    N2 Rb1 O1 2_665 2_755 103.93(8) ?
    O5 Rb1 O1 . 2_755 118.29(9) yes
    O5 Rb1 O1 2_755 2_755 61.71(9) ?
    O3 Rb1 O1 2_665 . 98.76(8) yes
    O3 Rb1 O1 1_645 . 81.24(8) ?
    N2 Rb1 O1 1_645 . 103.93(8) ?
    N2 Rb1 O1 2_665 . 76.07(8) yes
    O5 Rb1 O1 . . 61.71(9) yes
    O5 Rb1 O1 2_755 . 118.29(9) ?
    O1 Rb1 O1 2_755 . 180.00(14) ?
    O3 Rb1 H5B 2_665 . 70.4(9) ?
    O3 Rb1 H5B 1_645 . 109.6(9) ?
    N2 Rb1 H5B 1_645 . 69.3(10) ?
    N2 Rb1 H5B 2_665 . 110.7(10) ?
    O5 Rb1 H5B . . 15.1(10) ?
    O5 Rb1 H5B 2_755 . 165.0(3) ?
    O1 Rb1 H5B 2_755 . 104.1(4) ?
    O1 Rb1 H5B . . 76.0(10) ?
    C1 O1 Rb1 . . 131.4(2) ?
    C1 O2 H2 . . 111.2 ?
    C6 O3 Rb1 . 1_465 128.1(2) ?
    C6 O3 H1 . . 116.0 ?
    Rb1 O3 H1 1_465 . 115.9 ?
    Rb1 O5 H5A . . 95(5) ?
    Rb1 O5 H5B . . 87(4) ?
    H5A O5 H5B . . 104(6) ?
    C2 N1 C3 . . 116.8(3) ?
    C4 N2 C5 . . 117.1(3) ?
    C4 N2 Rb1 . 1_465 119.0(2) ?
    C5 N2 Rb1 . 1_465 123.5(2) ?
    O1 C1 O2 . . 126.2(3) ?
    O1 C1 C2 . . 121.8(3) ?
    O2 C1 C2 . . 111.8(3) ?
    N1 C2 C5 . . 121.9(3) ?
    N1 C2 C1 . . 113.0(3) ?
    C5 C2 C1 . . 125.1(3) ?
    N1 C3 C4 . . 121.2(3) ?
    N1 C3 H3 . . 119.4 ?
    C4 C3 H3 . . 119.4 ?
    N2 C4 C3 . . 122.0(3) ?
    N2 C4 H4 . . 119.0 ?
    C3 C4 H4 . . 119.0 ?
    N2 C5 C2 . . 120.9(3) ?
    N2 C5 C6 . . 117.8(3) ?
    C2 C5 C6 . . 121.2(3) ?
    O4 C6 O3 . . 125.3(3) ?
    O4 C6 C5 . . 118.4(3) ?
    O3 C6 C5 . . 116.1(3) ?
loop_
    _geom_torsion_atom_site_label_1
    _geom_torsion_atom_site_label_2
    _geom_torsion_atom_site_label_3
    _geom_torsion_atom_site_label_4
    _geom_torsion_site_symmetry_1
    _geom_torsion_site_symmetry_2
    _geom_torsion_site_symmetry_3
    _geom_torsion_site_symmetry_4
    _geom_torsion
    _geom_torsion_publ_flag
    O3 Rb1 O1 C1 2_665 . . . 4.0(4) ?
    O3 Rb1 O1 C1 1_645 . . . -176.0(4) ?
    N2 Rb1 O1 C1 1_645 . . . -127.2(4) ?
    N2 Rb1 O1 C1 2_665 . . . 52.8(4) ?
    O5 Rb1 O1 C1 . . . . -68.3(4) ?
    O5 Rb1 O1 C1 2_755 . . . 111.7(4) ?
    Rb1 O1 C1 O2 . . . . 164.6(3) ?
    Rb1 O1 C1 C2 . . . . -10.4(6) ?
    C3 N1 C2 C5 . . . . -3.4(6) ?
    C3 N1 C2 C1 . . . . 178.7(3) ?
    O1 C1 C2 N1 . . . . 72.3(5) ?
    O2 C1 C2 N1 . . . . -103.3(4) ?
    O1 C1 C2 C5 . . . . -105.6(5) ?
    O2 C1 C2 C5 . . . . 78.8(5) ?
    C2 N1 C3 C4 . . . . 0.7(6) ?
    C5 N2 C4 C3 . . . . -1.5(6) ?
    Rb1 N2 C4 C3 1_465 . . . -174.7(3) ?
    N1 C3 C4 N2 . . . . 1.8(7) ?
    C4 N2 C5 C2 . . . . -1.2(5) ?
    Rb1 N2 C5 C2 1_465 . . . 171.6(3) ?
    C4 N2 C5 C6 . . . . 176.2(3) ?
    Rb1 N2 C5 C6 1_465 . . . -11.0(4) ?
    N1 C2 C5 N2 . . . . 3.7(6) ?
    C1 C2 C5 N2 . . . . -178.5(3) ?
    N1 C2 C5 C6 . . . . -173.6(3) ?
    C1 C2 C5 C6 . . . . 4.2(6) ?
    Rb1 O3 C6 O4 1_465 . . . -179.2(3) ?
    Rb1 O3 C6 C5 1_465 . . . 5.3(5) ?
    N2 C5 C6 O4 . . . . -171.9(4) ?
    C2 C5 C6 O4 . . . . 5.5(6) ?
    N2 C5 C6 O3 . . . . 3.9(5) ?
    C2 C5 C6 O3 . . . . -178.7(4) ?
loop_
    _geom_hbond_atom_site_label_D
    _geom_hbond_atom_site_label_H
    _geom_hbond_atom_site_label_A
    _geom_hbond_site_symmetry_A
    _geom_hbond_distance_DH
    _geom_hbond_distance_HA
    _geom_hbond_distance_DA
    _geom_hbond_angle_DHA
    _geom_hbond_publ_flag
    O3 H1 O3 2_675 0.930 1.5470(10) 2.468(3) 169.81(12) yes
    O5 H5A N1 . 0.84(9) 2.07(9) 2.888(3) 168(7) yes
    O5 H5B O4 1_545 0.82(6) 1.94(6) 2.753(3) 170.39(5) yes
    O2 H2 O5 2_756 0.820 1.790 2.596(6) 165.68(11) yes
