# Supplementary material for: catena-Poly[[diaqua­rubidium(I)](μ2-3-carboxy­pyrazine-2-carboxyl­ato)(μ2-pyrazine-2,3-dicarboxylic acid)]
Source: Acta Crystallogr Sect E Struct Rep Online. 2009 Jan 23;65(Pt 2):m213–4. doi: 10.1107/S1600536809002001 (PMC2968173; doi:10.1107/S1600536809002001)
Supplement: Supplementary file 2 [file e-65-0m213-Isup2.hkl]

#
# h,k,l, Fc-squared, Fo-squared, sigma(Fo-squared) and status flag
#
data_I
_shelx_title 'mt_rb'
_shelx_refln_list_code          4
_shelx_F_calc_maximum       96.11
_exptl_crystal_F_000       228.00
_reflns_d_resolution_high  0.5529
 
loop_
 _symmetry_equiv_pos_as_xyz
 'x, y, z'
 '-x, -y, -z'
 
_cell_length_a     7.4520
_cell_length_b     7.8640
_cell_length_c     8.3280
_cell_angle_alpha  69.110
_cell_angle_beta   81.424
_cell_angle_gamma  65.323
 
_shelx_F_squared_multiplier     1.000
 
loop_
 _refln_index_h
 _refln_index_k
 _refln_index_l
 _refln_F_squared_calc
 _refln_F_squared_meas
 _refln_F_squared_sigma
 _refln_observed_status
   1   0   0        8.50        8.95      0.52 o
   2   0   0      502.10      499.13      9.27 o
   3   0   0       63.86       66.90      3.02 o
   4   0   0      670.50      685.51     10.26 o
   5   0   0      327.51      325.79      8.29 o
   6   0   0       47.94       57.60      3.77 o
   7   0   0       95.73       87.57      4.04 o
   8   0   0        3.43       -0.25      5.72 o
   9   0   0        3.82       -2.33      8.04 o
  10   0   0        3.49        5.00      8.31 o
  11   0   0        2.24        3.46      9.33 o
  12   0   0        0.32       -4.49     11.36 o
 -11   1   0        0.09       -5.58     14.13 o
 -10   1   0        0.32      -12.73     12.73 o
  -9   1   0       58.17       -4.21     10.59 o
  -8   1   0        9.12       -6.73      9.28 o
  -7   1   0        9.35        6.46      5.01 o
  -6   1   0       12.75       19.29      3.60 o
  -5   1   0       66.83       67.23      4.20 o
  -4   1   0      230.52      239.45      9.42 o
  -3   1   0      116.23      119.91      5.82 o
  -2   1   0     2139.31     2238.36     24.23 o
  -1   1   0     1250.84     1268.76     14.24 o
   0   1   0       27.80       32.86      1.78 o
   1   1   0     2222.86     2276.63     19.63 o
   2   1   0     3173.59     2765.84     26.23 o
   3   1   0     1520.02     1441.97     18.83 o
   4   1   0       32.82       42.25      2.75 o
   5   1   0      864.59      925.55     18.81 o
   6   1   0      325.10      362.25     13.45 o
   7   1   0      235.70      174.61      8.36 o
   8   1   0       18.07       -4.18      9.09 o
   9   1   0        0.44       -6.98      9.83 o
  10   1   0        0.38       -2.38     10.44 o
  11   1   0        7.76       -1.16     12.67 o
  12   1   0        0.46       19.74     13.29 o
 -11   2   0        3.26        4.09     13.84 o
 -10   2   0        3.42       -9.53     11.71 o
  -9   2   0        2.20      -12.68     12.68 o
  -8   2   0       48.07        7.61      8.78 o
  -7   2   0       41.70       17.60      5.05 o
  -6   2   0       95.84       96.75      5.73 o
  -5   2   0       37.78       58.79      4.17 o
  -4   2   0      361.22      431.56     13.29 o
  -3   2   0      318.40      307.13     10.38 o
  -2   2   0      964.22      973.57     16.07 o
  -1   2   0      710.55      638.51     11.21 o
   0   2   0      303.61      306.31      6.72 o
   1   2   0      276.35      270.03      6.13 o
   2   2   0      104.25       98.04      4.32 o
   3   2   0     1483.27     1462.37     19.27 o
   4   2   0      776.17      804.61     15.17 o
   5   2   0      577.99      590.01     14.74 o
   6   2   0       40.50       40.30      3.77 o
   7   2   0       48.09       53.07      4.82 o
   8   2   0       77.01       95.93      6.45 o
   9   2   0       41.18       11.06      9.28 o
  10   2   0       25.21       19.58     10.34 o
  11   2   0        9.35      -13.24     13.24 o
  12   2   0        9.36       -6.05     14.55 o
 -10   3   0       10.88       -8.08     13.73 o
  -9   3   0        3.44      -13.01     13.01 o
  -8   3   0        5.42       18.56     10.13 o
  -7   3   0       26.59        6.87      8.64 o
  -6   3   0      111.62       87.96      6.31 o
  -5   3   0      242.52      285.15     13.68 o
  -4   3   0      183.00      211.51     10.80 o
  -3   3   0      125.76      123.04      7.58 o
  -2   3   0      228.74      240.45      9.04 o
  -1   3   0      281.41      262.77      8.29 o
   0   3   0      304.77      296.93      7.99 o
   1   3   0      714.11      715.12     12.27 o
   2   3   0      783.08      901.33     14.20 o
   3   3   0     1431.13     1486.83     20.44 o
   4   3   0      395.44      380.11     10.81 o
   5   3   0      176.02      182.43      8.48 o
   6   3   0        2.61       -5.34      5.76 o
   7   3   0       59.85       69.25      4.93 o
   8   3   0       41.52       42.93      5.41 o
   9   3   0        2.94        2.65      8.89 o
  10   3   0       24.76       22.12     12.50 o
  11   3   0       15.51       29.71      7.15 o
  12   3   0        0.61       -7.57     14.25 o
  13   3   0        0.16      -11.50     16.54 o
 -10   4   0        0.11        4.74     15.16 o
  -9   4   0        8.47       -4.53     13.85 o
  -8   4   0        9.81       -5.45     11.71 o
  -7   4   0       19.82      -12.07     12.07 o
  -6   4   0       18.56        4.57      8.41 o
  -5   4   0      212.44      213.77     13.38 o
  -4   4   0      252.68      263.63     13.64 o
  -3   4   0      175.96      208.33     10.56 o
  -2   4   0       78.61       71.63      4.76 o
  -1   4   0      315.88      288.53     10.58 o
   0   4   0      229.96      212.88      8.22 o
   1   4   0      868.14      858.79     15.82 o
   2   4   0     1581.67     1599.86     22.30 o
   3   4   0       15.86        7.70      2.15 o
   4   4   0        3.24        3.34      3.78 o
   5   4   0       43.08       37.20      3.31 o
   6   4   0      820.03      793.29     20.07 o
   7   4   0       97.97      111.18      5.59 o
   8   4   0       24.41       31.11      4.97 o
   9   4   0        7.03       11.05      6.18 o
  10   4   0        7.06        9.29     11.09 o
  11   4   0        3.48       -8.73     12.21 o
  12   4   0        0.12        1.43     14.18 o
  13   4   0        2.28        6.08     16.78 o
  -9   5   0        1.23       -2.02     15.95 o
  -8   5   0        7.94       -9.54     14.17 o
  -7   5   0        6.55        6.11     10.98 o
  -6   5   0       58.08       22.51     12.31 o
  -5   5   0       12.96       -3.27      9.85 o
  -4   5   0       28.66       35.54      4.76 o
  -3   5   0      331.84      389.19     16.02 o
  -2   5   0       82.19      105.34      5.72 o
  -1   5   0      408.53      439.93     13.98 o
   0   5   0      280.33      252.70     10.74 o
   1   5   0      438.77      439.35     12.91 o
   2   5   0      495.70      462.82     13.04 o
   3   5   0       87.55       84.34      4.47 o
   4   5   0      324.66      332.07     11.68 o
   5   5   0        5.48        3.99      5.44 o
   6   5   0        1.25       -2.07      6.18 o
   7   5   0       98.15       96.86      5.77 o
   8   5   0       43.97       51.12      5.55 o
   9   5   0        0.91      -10.85     10.85 o
  10   5   0       10.74       17.97     11.33 o
  11   5   0        2.27       21.97     11.62 o
  12   5   0        0.02        5.54     14.47 o
  13   5   0        1.60        1.94     15.14 o
  -8   6   0        3.08       19.39      7.63 o
  -7   6   0        9.92       -2.59     13.63 o
  -6   6   0        9.70        3.01     12.13 o
  -5   6   0       11.82       12.03     10.61 o
  -4   6   0       19.16       18.10      9.97 o
  -3   6   0       23.01       26.97      4.83 o
  -2   6   0      179.69      181.42      8.86 o
  -1   6   0      180.97      195.76     11.27 o
   0   6   0      226.08      224.48     11.47 o
   1   6   0       80.15       78.27      4.48 o
   2   6   0      188.80      189.58     10.11 o
   3   6   0       65.34       64.38      4.13 o
   4   6   0      198.03      184.27     10.51 o
   5   6   0      211.56      182.18     10.61 o
   6   6   0       12.92       12.80      7.62 o
   7   6   0       59.85       60.24      5.47 o
   8   6   0        4.30       -3.15      8.33 o
   9   6   0        5.32        8.45     10.28 o
  10   6   0        4.86       15.78     11.04 o
  11   6   0        0.26      -13.41     13.41 o
  12   6   0        0.06       -3.03     13.83 o
  13   6   0        0.37       -3.42     16.12 o
  -7   7   0        1.94      -15.44     15.44 o
  -6   7   0        3.65       -3.30     13.07 o
  -5   7   0       11.13        2.05     13.21 o
  -4   7   0       40.67       29.97      6.99 o
  -3   7   0        7.85       13.22      9.48 o
  -2   7   0       33.90       38.18      5.09 o
  -1   7   0       66.01       65.70      5.72 o
   0   7   0       99.62       93.14      5.93 o
   1   7   0       27.92       25.65      4.19 o
   2   7   0       22.84       18.12      3.98 o
   3   7   0       71.27       72.75      4.94 o
   4   7   0      109.77      102.07      6.55 o
   5   7   0       40.09       46.00      4.63 o
   6   7   0       88.29       76.39      5.60 o
   7   7   0       45.72       41.32      5.61 o
   8   7   0       17.11       20.65      5.50 o
   9   7   0       58.06       65.65      7.25 o
  10   7   0        0.06        8.50     10.42 o
  11   7   0        4.24       18.22     12.17 o
  12   7   0        0.10        2.17     14.74 o
  13   7   0        0.82      -16.18     17.16 o
  -6   8   0        2.55        0.02     15.11 o
  -5   8   0       17.81      -15.43     15.43 o
  -4   8   0        0.68       -1.49     13.00 o
  -3   8   0       70.32       90.66      8.62 o
  -2   8   0       13.80       19.58     10.13 o
  -1   8   0        8.74      -10.88     10.88 o
   0   8   0        4.15       13.12      7.94 o
   1   8   0       54.40       58.81      5.66 o
   2   8   0       69.02       64.62      5.59 o
   3   8   0        7.44       -8.87      8.87 o
   4   8   0       17.78       22.50      4.83 o
   5   8   0       19.52       16.57      8.83 o
   6   8   0       16.19       24.10      4.44 o
   7   8   0        2.91        7.43      9.44 o
   8   8   0       19.63       21.82      6.03 o
   9   8   0        0.53       11.85     10.76 o
  10   8   0        2.68      -10.25     12.72 o
  11   8   0        1.90        2.05     12.65 o
  12   8   0        9.59        7.14     14.91 o
  -5   9   0        3.23       -3.89     14.95 o
  -4   9   0       12.43       15.52     10.36 o
  -3   9   0        6.89       19.53     10.49 o
  -2   9   0       12.70       23.04      6.73 o
  -1   9   0        6.27       21.54     10.78 o
   0   9   0       44.55       55.55      6.83 o
   1   9   0        1.71        6.75      9.72 o
   2   9   0       19.11       17.82      9.51 o
   3   9   0       58.09       60.69      6.50 o
   4   9   0        0.51      -10.36     10.36 o
   5   9   0       17.07       19.62      5.96 o
   6   9   0        3.22       -0.75     10.36 o
   7   9   0        1.24        0.06     10.69 o
   8   9   0       13.43        7.80     11.78 o
   9   9   0        0.07       -0.45     12.10 o
  10   9   0        2.95       11.69      9.80 o
  11   9   0        1.35       -3.20     15.11 o
  12   9   0        0.06       -1.69     15.93 o
  -4  10   0        2.63      -13.27     17.09 o
  -3  10   0        0.69       -9.76     14.06 o
  -2  10   0       11.33      -11.88     15.21 o
  -1  10   0        9.81       22.03      7.15 o
   0  10   0       11.89        5.82     12.46 o
   1  10   0        8.49       11.81     12.18 o
   2  10   0        9.97       -5.66     10.85 o
   3  10   0        7.99       21.63      5.80 o
   4  10   0        8.57        1.24     10.73 o
   5  10   0        2.51       14.97     10.02 o
   6  10   0        0.13      -12.26     12.26 o
   7  10   0        9.29       -6.25     13.47 o
   8  10   0        0.63        8.47     12.22 o
   9  10   0        0.12       -7.56     13.94 o
  10  10   0        0.91       -7.39     15.59 o
  11  10   0        0.33       22.27     13.71 o
  12  10   0        0.91        4.82     17.26 o
  -2  11   0        4.00       -8.28     16.81 o
  -1  11   0        1.36       10.60     14.26 o
   0  11   0        5.73       12.93     15.25 o
   1  11   0        9.09       22.78     12.07 o
   2  11   0        7.08        0.44     13.03 o
   3  11   0        0.68       -1.72     12.08 o
   4  11   0        4.37       13.17     10.55 o
   5  11   0        8.26       -1.93     12.98 o
   6  11   0        6.87        1.89     13.07 o
   7  11   0        0.11       14.45      9.23 o
   8  11   0        0.03        1.34     13.60 o
   9  11   0        2.15      -12.91     15.39 o
  10  11   0        0.01      -15.60     15.60 o
  11  11   0        0.35      -19.04     19.04 o
   0  12   0        0.20        8.72     13.76 o
   1  12   0        5.92        1.09     13.98 o
   2  12   0        2.66        0.91     13.82 o
   3  12   0       22.05       13.70     14.77 o
   4  12   0        0.30       12.13     12.36 o
   5  12   0        0.18      -13.35     14.19 o
   6  12   0        1.86       11.59     12.74 o
   7  12   0        1.50       22.01     11.24 o
   8  12   0        4.14       -9.74     14.04 o
   9  12   0        2.64        4.77     15.43 o
  10  12   0        0.28        9.17     14.83 o
   3  13   0        0.19      -14.90     14.90 o
   4  13   0        0.81      -15.02     15.02 o
   5  13   0        0.20        5.39     14.27 o
   6  13   0        1.08      -16.13     16.13 o
   7  13   0        0.94      -12.81     16.93 o
  -9 -12   1        0.01       15.83     14.24 o
  -8 -12   1        0.13       -1.39     16.23 o
  -7 -12   1        0.97       18.88     11.98 o
  -6 -12   1        0.29        4.81     13.09 o
  -5 -12   1        0.15       -2.95     13.74 o
  -4 -12   1        4.63       -9.42     14.84 o
  -3 -12   1        0.53      -16.34     16.34 o
  -2 -12   1        0.40        5.17     13.16 o
  -1 -12   1        2.23      -13.27     15.82 o
 -10 -11   1        0.87        8.67     14.65 o
  -9 -11   1        0.09      -15.61     15.61 o
  -8 -11   1        0.59      -12.97     16.52 o
  -7 -11   1        1.51        4.87     13.22 o
  -6 -11   1        4.00        5.25     12.82 o
  -5 -11   1        0.08        3.08     12.29 o
  -4 -11   1        8.01       -7.67     13.01 o
  -3 -11   1        1.86        7.75      8.77 o
  -2 -11   1        2.11       11.19     13.82 o
  -1 -11   1        4.01      -14.76     14.76 o
   0 -11   1        0.22        9.16     13.38 o
   1 -11   1        9.39        1.32     15.51 o
 -11 -10   1        0.06      -18.71     18.71 o
 -10 -10   1        0.13        9.98     12.23 o
  -9 -10   1        4.90        0.48     13.84 o
  -8 -10   1       35.27       41.76      7.76 o
  -7 -10   1        2.47        9.22     11.54 o
  -6 -10   1        2.44       -4.96     12.44 o
  -5 -10   1        2.35       -1.79     10.11 o
  -4 -10   1        3.10       -0.70     11.28 o
  -3 -10   1        6.02       15.39     11.91 o
  -2 -10   1        6.73       11.24     11.87 o
  -1 -10   1        4.20        4.65     12.19 o
   0 -10   1        3.48      -13.77     13.77 o
   1 -10   1        3.19      -14.44     14.44 o
   2 -10   1       10.39       11.03      8.43 o
   3 -10   1        5.04       15.25     15.12 o
 -12  -9   1        0.46       17.92     14.11 o
 -11  -9   1        0.03       -5.83     15.42 o
 -10  -9   1        5.66      -11.99     15.46 o
  -9  -9   1        3.01        9.44     12.62 o
  -8  -9   1        6.08       10.74     10.97 o
  -7  -9   1       33.65       25.59      7.24 o
  -6  -9   1        5.74       -7.47     11.05 o
  -5  -9   1       43.11       47.52      6.30 o
  -4  -9   1       19.07        6.10     10.27 o
  -3  -9   1       58.42       66.80      6.84 o
  -2  -9   1        1.03       -5.44      9.81 o
  -1  -9   1       22.88       28.09      5.98 o
   0  -9   1       25.91        8.39     12.77 o
   1  -9   1        6.70       -5.63     11.06 o
   2  -9   1        4.19        4.18     12.42 o
   3  -9   1        5.89       11.15     12.63 o
   4  -9   1        8.12        9.04     15.55 o
   5  -9   1        1.49       22.30     13.31 o
 -12  -8   1        4.15       15.39     14.97 o
 -11  -8   1        0.13        9.26     12.79 o
 -10  -8   1        0.27       15.23     11.78 o
  -9  -8   1        2.90       16.66      9.91 o
  -8  -8   1        7.97       -0.18     11.24 o
  -7  -8   1       11.18        2.53     10.32 o
  -6  -8   1        6.53       -2.85      9.86 o
  -5  -8   1       27.16       26.01      4.71 o
  -4  -8   1       51.63       54.98      5.72 o
  -3  -8   1       24.90       30.00      4.69 o
  -2  -8   1       10.97        9.47      8.09 o
  -1  -8   1       71.53       67.92      6.22 o
   0  -8   1       39.57       43.39      5.98 o
   1  -8   1       23.67       27.29      6.05 o
   2  -8   1       33.37       41.41      6.72 o
   3  -8   1        0.70      -13.52     13.52 o
   4  -8   1       12.17       -1.95     12.97 o
   5  -8   1        5.67       13.18     13.69 o
   6  -8   1        6.49       28.28     16.79 o
 -12  -7   1        2.98       -8.58     16.82 o
 -11  -7   1        0.71       -8.37     14.00 o
 -10  -7   1        0.27        0.05     11.40 o
  -9  -7   1       20.41       31.81      6.79 o
  -8  -7   1        0.57       -8.63     11.50 o
  -7  -7   1       22.72       22.67      5.35 o
  -6  -7   1        5.48        5.83      6.42 o
  -5  -7   1       65.95       63.36      5.25 o
  -4  -7   1      101.69       98.77      5.63 o
  -3  -7   1       48.56       44.84      4.76 o
  -2  -7   1      173.02      152.36      8.02 o
  -1  -7   1       42.85       51.65      4.61 o
   0  -7   1      113.60      114.88      7.66 o
   1  -7   1       21.01       18.51      5.14 o
   2  -7   1       68.84       58.74      6.38 o
   3  -7   1       43.49       60.27      6.65 o
   4  -7   1       10.24       -8.37     12.33 o
   5  -7   1       13.50       13.67     14.22 o
   6  -7   1        3.41        0.24     14.73 o
   7  -7   1       10.04        4.91     14.87 o
 -13  -6   1        0.10       10.32     15.97 o
 -12  -6   1        0.33       -1.68     14.68 o
 -11  -6   1        3.38       11.29     13.89 o
 -10  -6   1        0.12       -9.70     13.09 o
  -9  -6   1        0.55       12.67     10.52 o
  -8  -6   1        2.38        7.36      9.58 o
  -7  -6   1       42.41       46.11      4.92 o
  -6  -6   1       45.43       38.03      4.52 o
  -5  -6   1        1.51        6.26      5.48 o
  -4  -6   1       61.28       60.51      4.63 o
  -3  -6   1       32.70       35.03      3.90 o
  -2  -6   1     1067.28     1002.10     23.06 o
  -1  -6   1       30.16       26.66      3.79 o
   0  -6   1      174.57      175.30     11.07 o
   1  -6   1       84.00       88.58      5.38 o
   2  -6   1      100.70      109.84      7.13 o
   3  -6   1      113.98      134.01      8.73 o
   4  -6   1       60.81       61.93      6.91 o
   5  -6   1       39.00       29.41      6.87 o
   6  -6   1        3.89       -2.77     12.98 o
   7  -6   1        3.61        1.28     12.80 o
   8  -6   1        5.63      -11.51     16.27 o
 -13  -5   1        0.07        4.04     16.73 o
 -12  -5   1        1.25       22.54     15.35 o
 -11  -5   1       16.08       13.03     13.81 o
 -10  -5   1        0.22        1.83     10.27 o
  -9  -5   1        1.52        5.38      9.60 o
  -8  -5   1       31.25       32.80      5.51 o
  -7  -5   1        1.34        5.39      6.23 o
  -6  -5   1       50.27       58.66      4.93 o
  -5  -5   1       70.94       69.03      4.42 o
  -4  -5   1      292.02      291.84     11.83 o
  -3  -5   1        7.39        1.25      5.16 o
  -2  -5   1      102.74      100.19      5.12 o
  -1  -5   1      754.34      767.29     17.73 o
   0  -5   1      148.25      152.69      9.09 o
   1  -5   1      251.65      229.21     11.06 o
   2  -5   1       10.89       10.18      3.67 o
   3  -5   1      338.77      383.43     16.06 o
   4  -5   1       49.53       64.39      5.88 o
   5  -5   1       68.90       51.77      6.38 o
   6  -5   1       24.57       25.40      5.95 o
   7  -5   1        6.37      -10.76     13.02 o
   8  -5   1        4.93       13.98     12.43 o
   9  -5   1        5.15       -2.87     15.41 o
 -13  -4   1        2.17        4.09     14.08 o
 -12  -4   1        0.04       17.07     12.84 o
 -11  -4   1        0.23       16.74      9.46 o
 -10  -4   1       33.84       45.37      7.12 o
  -9  -4   1       22.58       33.37      5.61 o
  -8  -4   1       30.80       33.75      5.37 o
  -7  -4   1        3.42       10.55      6.11 o
  -6  -4   1      437.39      470.90     15.77 o
  -5  -4   1       60.52       60.64      3.87 o
  -4  -4   1      128.72      117.93      7.27 o
  -3  -4   1      174.93      185.58      8.23 o
  -2  -4   1       31.93       28.10      2.41 o
  -1  -4   1      130.18      127.10      6.81 o
   0  -4   1       21.96       19.07      2.74 o
   1  -4   1      799.47      822.29     17.62 o
   2  -4   1      322.51      327.39     12.63 o
   3  -4   1       48.69       62.08      4.31 o
   4  -4   1       10.07       -0.85      6.75 o
   5  -4   1       50.97       57.03      5.73 o
   6  -4   1       63.89        6.68      9.92 o
   7  -4   1       33.95      -11.75     11.75 o
   8  -4   1       18.97       18.45      9.47 o
   9  -4   1        0.26       -4.81     14.96 o
 -13  -3   1        0.02      -12.43     18.10 o
 -12  -3   1        3.83      -16.87     16.87 o
 -11  -3   1        0.14       -1.26     12.76 o
 -10  -3   1        0.17        0.30     10.73 o
  -9  -3   1       14.91       17.96      9.87 o
  -8  -3   1       76.80       90.44      5.97 o
  -7  -3   1      324.05      347.40     14.87 o
  -6  -3   1       18.83       20.88      3.42 o
  -5  -3   1       82.23       87.80      5.08 o
  -4  -3   1      242.78      219.36      8.63 o
  -3  -3   1      815.80      802.16     14.75 o
  -2  -3   1      825.44      802.87     14.17 o
  -1  -3   1      849.85      836.01     14.29 o
   0  -3   1       33.05       26.54      2.01 o
   1  -3   1      928.24     1010.06     17.40 o
   2  -3   1      126.32      110.34      6.88 o
   3  -3   1       63.47       73.42      3.96 o
   4  -3   1      129.20      161.35     10.17 o
   5  -3   1       28.88       32.02      4.46 o
   6  -3   1       39.74       42.01      5.44 o
   7  -3   1       13.67        1.76      8.43 o
   8  -3   1       33.93       11.29      7.30 o
   9  -3   1       11.13        2.92     12.54 o
  10  -3   1        0.30        8.89     13.76 o
 -12  -2   1        1.46        1.58     14.83 o
 -11  -2   1        6.44      -13.57     13.57 o
 -10  -2   1        4.25       -7.75     12.18 o
  -9  -2   1        1.41      -11.24     11.24 o
  -8  -2   1        6.89       10.08      4.57 o
  -7  -2   1       94.25      113.93      6.94 o
  -6  -2   1      119.94      121.37      6.30 o
  -5  -2   1      357.41      350.16     11.71 o
  -4  -2   1       73.52       72.55      3.93 o
  -3  -2   1      872.11      888.45     14.72 o
  -2  -2   1     1102.49     1032.13     14.64 o
  -1  -2   1     5653.10     5713.98     47.07 o
   0  -2   1     3704.49     3838.88     34.76 o
   1  -2   1      183.50      207.04      6.73 o
   2  -2   1      169.64      168.16      6.98 o
   3  -2   1      171.98      172.45      7.86 o
   4  -2   1     1309.74     1454.57     25.73 o
   5  -2   1       12.92       19.67      3.72 o
   6  -2   1      185.68      231.79     14.22 o
   7  -2   1       11.90        9.43      6.70 o
   8  -2   1        2.01      -10.56     10.56 o
   9  -2   1        5.26        2.48     10.58 o
  10  -2   1        2.60        7.10     12.44 o
  11  -2   1        2.43       -3.92     15.08 o
 -12  -1   1        1.39       21.40     15.05 o
 -11  -1   1        0.09       10.28     13.14 o
 -10  -1   1        9.84       14.24      6.27 o
  -9  -1   1        3.08        6.55      8.71 o
  -8  -1   1       42.11       10.43      6.89 o
  -7  -1   1       36.72       14.04      4.13 o
  -6  -1   1       50.56       53.01      4.37 o
  -5  -1   1      501.90      514.16     14.63 o
  -4  -1   1      133.05      127.01      6.74 o
  -3  -1   1     1446.65     1423.45     19.13 o
  -2  -1   1      977.82      972.45     13.12 o
  -1  -1   1       64.17       72.09      3.08 o
   0  -1   1     1370.80     1336.70     14.11 o
   1  -1   1     2312.99     2234.60     22.19 o
   2  -1   1     3065.10     3083.36     31.02 o
   3  -1   1      212.49      200.03      7.49 o
   4  -1   1       78.77       83.17      4.49 o
   5  -1   1     1193.50     1349.75     25.38 o
   6  -1   1       86.28      105.20      6.22 o
   7  -1   1       24.16       29.67      4.32 o
   8  -1   1        0.90        4.37      8.05 o
   9  -1   1       17.46       15.12      9.77 o
  10  -1   1        1.39        6.33     11.44 o
  11  -1   1        3.45      -12.72     13.52 o
 -12   0   1        0.36       -1.00     12.63 o
 -11   0   1        1.39       -8.40      9.50 o
 -10   0   1        3.05      -16.37     16.37 o
  -9   0   1       19.69        1.29      8.03 o
  -8   0   1        4.57       -5.90      5.90 o
  -7   0   1       74.12       36.92      8.94 o
  -6   0   1       13.39       17.50      2.55 o
  -5   0   1        3.53       -0.24      3.18 o
  -4   0   1      883.13      927.26     12.53 o
  -3   0   1      508.56      465.10     12.67 o
  -2   0   1      357.96      320.93      5.20 o
  -1   0   1      186.40      187.15      3.07 o
   0   0   1      864.99      865.81     16.14 o
   1   0   1      219.32      213.49      5.35 o
   2   0   1     3109.53     2894.24     19.44 o
   3   0   1     2604.17     2542.54     19.80 o
   4   0   1      363.84      363.34      7.50 o
   5   0   1      145.61      145.31      6.02 o
   6   0   1       22.91       23.59      3.08 o
   7   0   1      214.25      263.42     15.44 o
   8   0   1       84.87       89.80      4.68 o
   9   0   1        8.33       -4.00     12.47 o
  10   0   1        2.72        6.91      7.69 o
  11   0   1        1.06       -4.13     11.98 o
  12   0   1        2.68        3.35     10.55 o
 -11   1   1        1.95      -14.35     14.77 o
 -10   1   1        4.22        0.91      9.22 o
  -9   1   1        3.41       15.22      9.66 o
  -8   1   1       19.17       -1.55      8.21 o
  -7   1   1      127.45       29.89      4.55 o
  -6   1   1      196.61      253.56     12.82 o
  -5   1   1      140.02      168.29      9.67 o
  -4   1   1       53.15       53.90      3.31 o
  -3   1   1       50.58       47.39      3.15 o
  -2   1   1      250.43      208.21      6.53 o
  -1   1   1      877.45      810.75     10.86 o
   0   1   1      146.58      142.07      3.48 o
   1   1   1      589.39      545.16      7.42 o
   2   1   1      624.72      559.98      9.25 o
   3   1   1      272.17      244.65      7.33 o
   4   1   1      687.38      685.98     14.05 o
   5   1   1       89.82      102.60      4.97 o
   6   1   1       10.22       17.39      3.13 o
   7   1   1      228.36      250.70     12.63 o
   8   1   1       22.81       34.61      4.98 o
   9   1   1       60.60       44.07      6.24 o
  10   1   1       16.80       14.40      8.25 o
  11   1   1        2.74       10.67     12.56 o
  12   1   1        0.05      -14.16     14.16 o
 -11   2   1        1.31        3.51     13.00 o
 -10   2   1        3.75       -9.39     12.65 o
  -9   2   1       14.07       14.00     10.26 o
  -8   2   1       22.29       -8.88      8.88 o
  -7   2   1       65.70       25.42      4.88 o
  -6   2   1       22.28       18.04      4.31 o
  -5   2   1      776.35      965.88     22.83 o
  -4   2   1      102.25      116.00      7.40 o
  -3   2   1       35.12       29.76      2.65 o
  -2   2   1      361.97      352.92      9.45 o
  -1   2   1     1684.59     1698.35     19.96 o
   0   2   1     2172.26     2037.20     20.72 o
   1   2   1     1361.06     1232.70     14.30 o
   2   2   1       35.71       36.64      2.14 o
   3   2   1       18.94       23.33      1.84 o
   4   2   1       48.11       50.43      3.31 o
   5   2   1      356.31      359.85     11.87 o
   6   2   1      352.33      372.38     13.67 o
   7   2   1        6.17       -6.64      6.64 o
   8   2   1       56.42       57.19      5.76 o
   9   2   1        9.53       -1.04     10.09 o
  10   2   1       30.47       47.33      6.89 o
  11   2   1        3.75        9.87     11.97 o
  12   2   1       11.63       22.67     14.13 o
 -10   3   1        2.50       -9.18     14.36 o
  -9   3   1        9.25        6.73     11.83 o
  -8   3   1        7.07       14.59      9.89 o
  -7   3   1       32.54       13.56      7.74 o
  -6   3   1      112.00       43.37      5.06 o
  -5   3   1        2.24        3.54      6.29 o
  -4   3   1      402.09      466.95     15.64 o
  -3   3   1      585.49      638.00     16.22 o
  -2   3   1     1785.00     2000.94     27.48 o
  -1   3   1        6.20        4.88      3.25 o
   0   3   1     1568.80     1590.87     20.19 o
   1   3   1     1608.63     1611.01     19.50 o
   2   3   1       12.94       10.75      1.54 o
   3   3   1      816.04      741.94     13.53 o
   4   3   1       44.29       47.98      2.79 o
   5   3   1      105.47      101.73      4.95 o
   6   3   1       96.98      104.87      5.78 o
   7   3   1       81.30       93.16      5.04 o
   8   3   1       19.62       16.43      4.96 o
   9   3   1       13.07       13.34      5.58 o
  10   3   1        0.60        5.29      9.92 o
  11   3   1       25.22       17.48     14.34 o
  12   3   1        0.29        0.44     13.28 o
  13   3   1        0.54       11.63     16.29 o
 -10   4   1        1.09       17.91      9.84 o
  -9   4   1        6.77       -7.79     12.50 o
  -8   4   1       11.54        9.28      9.90 o
  -7   4   1        5.55      -10.71     10.71 o
  -6   4   1       17.22       -9.87      9.87 o
  -5   4   1       25.84       24.39      4.36 o
  -4   4   1      192.18      244.57     12.74 o
  -3   4   1      201.65      240.39     11.36 o
  -2   4   1      365.28      360.54     12.65 o
  -1   4   1     1084.30     1150.06     20.33 o
   0   4   1      292.60      274.11      9.16 o
   1   4   1       62.74       66.74      3.48 o
   2   4   1      825.40      849.92     15.37 o
   3   4   1      740.01      670.33     14.15 o
   4   4   1      753.73      740.08     15.93 o
   5   4   1      279.57      273.27     10.74 o
   6   4   1       14.87       10.38      6.07 o
   7   4   1       20.59       16.51      4.02 o
   8   4   1       17.62       25.32      4.66 o
   9   4   1       16.78       15.44      9.96 o
  10   4   1        0.63      -10.77     10.77 o
  11   4   1        0.11        2.58     10.99 o
  12   4   1        0.28       10.10     13.79 o
  13   4   1        0.54       16.61     14.45 o
  -9   5   1        0.15       13.91     13.41 o
  -8   5   1        3.35       -2.41     13.24 o
  -7   5   1        2.85       -0.34     12.56 o
  -6   5   1       39.48       20.53     10.42 o
  -5   5   1       27.89        3.47      8.51 o
  -4   5   1       66.64       69.64      5.58 o
  -3   5   1       43.56       51.62      4.40 o
  -2   5   1       89.01       90.95      5.72 o
  -1   5   1      273.93      287.68     11.54 o
   0   5   1       55.16       56.34      3.52 o
   1   5   1      261.59      253.53      9.63 o
   2   5   1      446.42      415.52     12.07 o
   3   5   1      541.98      568.72     14.44 o
   4   5   1      335.08      331.66     11.92 o
   5   5   1      118.88      115.09      6.14 o
   6   5   1      172.50      170.06     10.24 o
   7   5   1       24.42       18.46      4.54 o
   8   5   1        9.74       12.69      7.83 o
   9   5   1        9.66       14.27      9.05 o
  10   5   1       37.87       44.09      6.84 o
  11   5   1        0.08      -13.56     13.56 o
  12   5   1        0.76        1.77     14.40 o
  13   5   1        1.08       18.18     17.18 o
  -8   6   1        3.10        4.60     15.84 o
  -7   6   1        6.10       18.44     11.85 o
  -6   6   1       15.38       -6.87     11.43 o
  -5   6   1       31.23       14.71      5.60 o
  -4   6   1       24.40        1.72      8.91 o
  -3   6   1       95.27      107.91      6.52 o
  -2   6   1        4.75        6.37      6.98 o
  -1   6   1       57.16       56.50      4.37 o
   0   6   1        4.04       -2.73      5.51 o
   1   6   1     1154.21     1187.05     23.46 o
   2   6   1        4.07        7.70      4.02 o
   3   6   1       62.11       60.43      3.98 o
   4   6   1      139.79      132.79      6.43 o
   5   6   1       60.20       48.34      4.08 o
   6   6   1       58.67       56.58      4.90 o
   7   6   1        4.84       -3.32      7.73 o
   8   6   1       72.21       75.83      6.29 o
   9   6   1       19.38        0.09     11.43 o
  10   6   1        2.08       12.25     10.09 o
  11   6   1        6.61       16.17     12.68 o
  12   6   1        2.74       -3.19     14.71 o
  13   6   1        1.51        5.65     15.58 o
  -7   7   1        3.74      -10.54     15.43 o
  -6   7   1        5.84       17.56     12.67 o
  -5   7   1       24.63       14.85      8.53 o
  -4   7   1       21.95       -5.99     11.34 o
  -3   7   1       30.91       23.27      5.86 o
  -2   7   1       19.11       18.12      4.72 o
  -1   7   1       99.18      109.16      6.08 o
   0   7   1      187.94      190.95     12.67 o
   1   7   1       17.86       10.02      6.65 o
   2   7   1      243.91      234.48     12.09 o
   3   7   1       22.80       25.48      3.89 o
   4   7   1       30.78       30.03      3.81 o
   5   7   1       39.74       24.83      4.34 o
   6   7   1       89.75       82.73      5.53 o
   7   7   1       57.81       59.56      5.31 o
   8   7   1        1.01       -8.78      8.78 o
   9   7   1       11.71       17.70     10.80 o
  10   7   1        1.12       -7.75     11.37 o
  11   7   1        5.58        4.95     13.87 o
  12   7   1        1.99       17.66      8.52 o
  13   7   1        0.55      -11.01     17.76 o
  -6   8   1        1.89       -2.94     14.41 o
  -5   8   1       13.05       10.89     13.18 o
  -4   8   1        0.55        5.44     12.86 o
  -3   8   1       60.62       33.01      7.32 o
  -2   8   1       50.08       49.91      6.47 o
  -1   8   1       25.20       23.36      5.56 o
   0   8   1       79.85       83.08      6.61 o
   1   8   1       10.75       12.56      7.76 o
   2   8   1      122.41      124.23      7.69 o
   3   8   1        1.32       -7.23      7.23 o
   4   8   1       18.04        6.73      7.71 o
   5   8   1       57.56       65.24      5.46 o
   6   8   1        0.99        4.68      6.75 o
   7   8   1        3.31        4.62      8.86 o
   8   8   1        1.38      -10.60     10.60 o
   9   8   1        1.38        9.70     10.53 o
  10   8   1        0.53      -12.33     12.33 o
  11   8   1        0.32       10.29     13.62 o
  12   8   1        3.11       11.81     15.20 o
  13   8   1        3.74       12.62     16.31 o
  -5   9   1        1.80      -17.37     17.37 o
  -4   9   1       14.79       -4.07     14.45 o
  -3   9   1        1.04      -11.95     11.95 o
  -2   9   1       31.21       -2.85     14.60 o
  -1   9   1       20.90       31.12      6.18 o
   0   9   1       37.17       43.60      6.33 o
   1   9   1       12.59       18.90      5.19 o
   2   9   1       17.87       25.54      5.31 o
   3   9   1        8.74       -1.68      8.72 o
   4   9   1       69.54       75.30      6.03 o
   5   9   1       34.83       37.52      5.59 o
   6   9   1        0.25      -10.39     10.39 o
   7   9   1        0.83      -10.92     10.92 o
   8   9   1        3.63      -10.94     10.94 o
   9   9   1        0.52        3.04     10.81 o
  10   9   1        0.12       -7.49     12.95 o
  11   9   1        0.37      -13.77     13.77 o
  12   9   1        2.50        0.72     14.95 o
  -4  10   1        5.95       12.02     15.17 o
  -3  10   1        2.19        8.77     12.94 o
  -2  10   1        5.14       11.53     12.66 o
  -1  10   1        2.69       15.12     12.13 o
   0  10   1        9.05       -8.18     12.84 o
   1  10   1       18.55       28.20      6.59 o
   2  10   1        2.43       -3.43     10.67 o
   3  10   1       60.73       60.37      7.41 o
   4  10   1        0.95        7.61      9.21 o
   5  10   1       24.58       24.01      6.50 o
   6  10   1        0.19        5.93     10.66 o
   7  10   1       66.63       63.53      8.04 o
   8  10   1       28.40       30.33      7.72 o
   9  10   1        2.26       -1.84     14.49 o
  10  10   1        5.36        1.39     14.02 o
  11  10   1        0.11       20.64     12.94 o
  12  10   1        0.11      -18.36     18.36 o
  -2  11   1        4.83      -11.08     16.56 o
  -1  11   1        0.18       -5.21     13.24 o
   0  11   1        2.08       -2.55     13.45 o
   1  11   1        6.61        4.00     12.63 o
   2  11   1        5.62      -10.43     13.31 o
   3  11   1        6.96       22.07      6.56 o
   4  11   1        0.22       -1.25     11.93 o
   5  11   1        5.61       -2.05     11.94 o
   6  11   1        3.43       -9.75     12.44 o
   7  11   1        4.06       21.63      6.92 o
   8  11   1       27.44       23.88     15.37 o
   9  11   1        0.15        7.94     12.95 o
  10  11   1        0.02        8.02     13.51 o
  11  11   1        0.68       -1.88     14.71 o
  -1  12   1        5.94       10.18     14.84 o
   0  12   1        0.10       -2.84     14.41 o
   1  12   1        3.21       14.73     13.68 o
   2  12   1        0.20      -14.02     14.02 o
   3  12   1        6.34      -12.30     13.65 o
   4  12   1        0.84        1.68     11.83 o
   5  12   1        0.44       -3.93     12.23 o
   6  12   1        3.49       14.81     11.07 o
   7  12   1        1.02       -6.94     13.48 o
   8  12   1        7.31        3.99     12.73 o
   9  12   1        0.85       -3.94     14.39 o
  10  12   1        1.06       -8.76     15.32 o
   2  13   1        0.61       15.46      9.43 o
   3  13   1        0.80      -15.91     15.91 o
   4  13   1        2.90        9.47     13.71 o
   5  13   1        0.20        4.15     13.07 o
   6  13   1        0.48       -2.66     15.28 o
   7  13   1        0.02       -3.15     14.12 o
   8  13   1        0.01       -2.97     14.11 o
  -8 -12   2        0.73        4.77     14.35 o
  -7 -12   2        0.25        1.47     15.70 o
  -6 -12   2        0.39        6.24     14.92 o
  -5 -12   2        0.06       -8.49     13.60 o
  -4 -12   2        5.75       31.05     16.33 o
  -3 -12   2        0.56       13.83      9.13 o
  -2 -12   2        2.42      -12.46     16.47 o
  -9 -11   2        3.03      -15.07     15.99 o
  -8 -11   2        4.97      -16.95     16.95 o
  -7 -11   2        0.33        3.34     14.45 o
  -6 -11   2        3.71       16.40     13.65 o
  -5 -11   2        0.07        8.66     11.93 o
  -4 -11   2        2.06        3.45     13.62 o
  -3 -11   2       22.69      -12.10     16.58 o
  -2 -11   2        0.30       -8.33     13.78 o
  -1 -11   2        8.03       11.27     10.24 o
   0 -11   2        0.16        2.11     14.23 o
   1 -11   2        5.32       18.01     15.43 o
 -11 -10   2        0.01      -18.41     18.41 o
 -10 -10   2        0.02       11.16     14.53 o
  -9 -10   2        0.41       -0.36     15.02 o
  -8 -10   2        6.59      -14.47     14.47 o
  -7 -10   2        1.19       -3.69     12.30 o
  -6 -10   2        4.15       -0.63     12.72 o
  -5 -10   2       11.39       18.38     12.56 o
  -4 -10   2        3.59        8.54     11.37 o
  -3 -10   2        1.34       -8.44     12.18 o
  -2 -10   2        3.42       18.54     11.07 o
  -1 -10   2       13.50       18.12     13.39 o
   0 -10   2        6.55       -6.94     13.80 o
   1 -10   2        0.68        9.89     13.77 o
   2 -10   2        3.60       18.24     15.58 o
   3 -10   2        1.34        0.17     15.95 o
 -11  -9   2        0.15       11.58     15.02 o
 -10  -9   2        1.69       15.25     12.80 o
  -9  -9   2        6.70        1.37     13.58 o
  -8  -9   2        9.37       10.80     12.14 o
  -7  -9   2       14.05        7.98     11.07 o
  -6  -9   2        2.90       16.58      6.22 o
  -5  -9   2       12.10        1.58     10.74 o
  -4  -9   2       11.28       12.92     10.08 o
  -3  -9   2       30.30       22.87     11.95 o
  -2  -9   2        3.66       -2.70     10.65 o
  -1  -9   2       14.61       20.29     11.20 o
   0  -9   2        9.61        5.59     12.47 o
   1  -9   2       10.14       14.49     12.25 o
   2  -9   2       19.74       18.75      9.44 o
   3  -9   2        1.28        1.12     14.13 o
   4  -9   2        6.00       -8.28     17.27 o
 -12  -8   2        0.48      -14.30     15.79 o
 -11  -8   2        0.96       16.82     15.42 o
 -10  -8   2        0.04        3.07     13.37 o
  -9  -8   2        0.08      -11.08     13.08 o
  -8  -8   2        9.75       -1.89     12.16 o
  -7  -8   2        9.79        0.79     11.03 o
  -6  -8   2        1.43      -11.36     11.36 o
  -5  -8   2       20.49       12.41     10.60 o
  -4  -8   2       14.33       -0.49      9.56 o
  -3  -8   2       56.27       52.92      5.88 o
  -2  -8   2       36.15       37.96      5.68 o
  -1  -8   2        1.98       -1.07      8.53 o
   0  -8   2       52.33       60.55      6.68 o
   1  -8   2       19.93       16.12     11.39 o
   2  -8   2       57.50       49.01      8.32 o
   3  -8   2        2.57       -4.80     12.69 o
   4  -8   2       21.59       24.25     14.17 o
   5  -8   2        2.02       11.12     14.13 o
 -12  -7   2        1.01       -0.84     17.17 o
 -11  -7   2        0.13       17.18     12.72 o
 -10  -7   2        3.73        5.73     12.94 o
  -9  -7   2        4.69        7.29     11.81 o
  -8  -7   2        9.85        6.27     10.37 o
  -7  -7   2        6.13       -5.83      9.85 o
  -6  -7   2        8.39       15.07      4.19 o
  -5  -7   2       37.26       36.78      5.35 o
  -4  -7   2        8.99        1.16      7.61 o
  -3  -7   2        4.38       -5.29      7.89 o
  -2  -7   2      116.96      106.98      6.49 o
  -1  -7   2       94.79       92.77      5.97 o
   0  -7   2       75.46       79.70      5.85 o
   1  -7   2       21.09       32.53      5.08 o
   2  -7   2       13.71       12.05     10.51 o
   3  -7   2      126.80      162.07      9.15 o
   4  -7   2        1.08       -7.67     12.16 o
   5  -7   2       22.37       36.30      7.88 o
   6  -7   2        3.16        0.57     15.31 o
   7  -7   2        6.13       22.95     14.44 o
 -12  -6   2        0.05       14.63     14.86 o
 -11  -6   2        6.51       24.43     14.21 o
 -10  -6   2        0.06       -1.30     12.33 o
  -9  -6   2       31.67       32.06      6.94 o
  -8  -6   2        1.25       -9.36     10.01 o
  -7  -6   2        8.49        9.40      8.38 o
  -6  -6   2       88.89       71.30      5.77 o
  -5  -6   2        2.45        3.98      6.48 o
  -4  -6   2       29.57       26.53      4.04 o
  -3  -6   2       45.21       39.54      4.44 o
  -2  -6   2       84.50       93.14      5.79 o
  -1  -6   2       10.45        6.18      6.41 o
   0  -6   2      174.54      179.47      8.30 o
   1  -6   2      148.66      156.82      7.98 o
   2  -6   2       22.61       16.60      4.85 o
   3  -6   2        7.46        9.58      9.15 o
   4  -6   2       32.77       18.55     12.08 o
   5  -6   2       53.76       61.22      8.43 o
   6  -6   2       17.29       16.89     12.68 o
   7  -6   2        4.26        4.67     14.35 o
   8  -6   2        3.50        0.37     16.44 o
 -12  -5   2        0.68       -8.92     15.71 o
 -11  -5   2        0.04      -14.81     14.81 o
 -10  -5   2        5.09       17.05     11.27 o
  -9  -5   2       24.78       32.97      6.31 o
  -8  -5   2       34.09       29.71      5.74 o
  -7  -5   2       22.52       25.88      4.60 o
  -6  -5   2        1.63       -6.87      7.09 o
  -5  -5   2       88.40       84.63      4.86 o
  -4  -5   2      191.37      193.63     10.38 o
  -3  -5   2      246.98      248.81     11.06 o
  -2  -5   2       41.01       38.91      3.61 o
  -1  -5   2      231.53      223.79     10.99 o
   0  -5   2       52.91       55.78      4.24 o
   1  -5   2       47.81       52.57      4.37 o
   2  -5   2      121.95      124.99      7.28 o
   3  -5   2       62.44       66.14      5.37 o
   4  -5   2       33.71       36.92      5.66 o
   5  -5   2       32.84       42.56      6.17 o
   6  -5   2       15.05       -1.76     11.92 o
   7  -5   2       17.96       23.58      7.21 o
   8  -5   2        6.33        7.93     13.35 o
 -12  -4   2        0.27        8.16     14.49 o
 -11  -4   2        1.65      -10.52     12.84 o
 -10  -4   2        0.68       -0.67     10.62 o
  -9  -4   2        2.88       13.82      9.23 o
  -8  -4   2        2.48        3.61      8.07 o
  -7  -4   2      186.31      208.10     11.96 o
  -6  -4   2       36.00       36.06      4.35 o
  -5  -4   2       56.04       55.34      4.14 o
  -4  -4   2      311.22      326.77     11.78 o
  -3  -4   2      325.22      299.15     10.89 o
  -2  -4   2      747.42      673.83     15.61 o
  -1  -4   2      356.89      349.89     11.49 o
   0  -4   2       29.60       31.16      2.81 o
   1  -4   2      152.08      157.09      8.77 o
   2  -4   2       90.11       96.13      5.87 o
   3  -4   2      364.87      406.91     15.40 o
   4  -4   2      119.85      153.29      7.88 o
   5  -4   2        4.05       14.86      4.03 o
   6  -4   2       40.22       15.30     10.52 o
   7  -4   2        1.96        4.29     10.09 o
   8  -4   2       11.33       18.50     11.24 o
   9  -4   2        0.87       13.58      9.69 o
 -12  -3   2        0.04      -11.60     15.09 o
 -11  -3   2        1.73        7.61     13.25 o
 -10  -3   2        0.16      -12.52     12.52 o
  -9  -3   2        4.13       -3.78      9.60 o
  -8  -3   2       15.47       25.49      4.66 o
  -7  -3   2       28.81       29.47      4.64 o
  -6  -3   2      391.26      444.96     14.73 o
  -5  -3   2      161.97      162.74      9.27 o
  -4  -3   2      466.69      474.88     13.09 o
  -3  -3   2        4.39        5.32      3.94 o
  -2  -3   2      827.38      829.91     15.55 o
  -1  -3   2      367.04      366.14     10.15 o
   0  -3   2      684.39      640.26     13.68 o
   1  -3   2     1349.55     1361.21     21.75 o
   2  -3   2      254.93      248.09      9.99 o
   3  -3   2      135.37      138.40      8.90 o
   4  -3   2      230.25      235.02     12.71 o
   5  -3   2      151.87      179.84      9.09 o
   6  -3   2       15.86       10.17      7.53 o
   7  -3   2        2.95        1.34      9.01 o
   8  -3   2        6.33        0.86     11.38 o
   9  -3   2       23.97        8.09     12.21 o
  10  -3   2        0.39      -12.43     15.83 o
 -12  -2   2        1.58      -17.24     17.24 o
 -11  -2   2        7.06        2.49     13.39 o
 -10  -2   2        4.88       -7.52     11.93 o
  -9  -2   2        0.41       -6.53     11.05 o
  -8  -2   2       17.69       24.93      5.28 o
  -7  -2   2       28.61       31.91      4.64 o
  -6  -2   2       21.72       23.02      3.87 o
  -5  -2   2       62.34       57.95      3.71 o
  -4  -2   2      147.19      141.42      7.36 o
  -3  -2   2     1045.09     1086.08     17.64 o
  -2  -2   2      175.44      189.61      6.78 o
  -1  -2   2      393.24      394.51      9.13 o
   0  -2   2     1986.38     1934.08     23.13 o
   1  -2   2      824.86      781.61     14.15 o
   2  -2   2     1253.05     1296.49     20.60 o
   3  -2   2      405.15      393.16     12.17 o
   4  -2   2       64.93       62.80      4.18 o
   5  -2   2       63.13       62.05      4.72 o
   6  -2   2      169.26      201.21     13.43 o
   7  -2   2      113.44       85.54      6.27 o
   8  -2   2       10.63        9.13      5.90 o
   9  -2   2        1.29       -3.62     11.13 o
  10  -2   2        4.56       16.35     11.99 o
  11  -2   2        1.24       18.87     12.29 o
 -12  -1   2       11.16        9.05     16.03 o
 -11  -1   2        3.72        2.82     13.31 o
 -10  -1   2        6.68        4.97      8.52 o
  -9  -1   2       11.68        7.32      9.86 o
  -8  -1   2       83.84       54.53      5.80 o
  -7  -1   2       22.69       31.09      4.67 o
  -6  -1   2       64.21       75.97      5.03 o
  -5  -1   2       28.22       32.42      3.35 o
  -4  -1   2        7.15        7.12      2.27 o
  -3  -1   2      214.75      223.28      7.56 o
  -2  -1   2      270.35      231.63      6.97 o
  -1  -1   2     2271.70     2239.03     23.22 o
   0  -1   2       49.55       47.76      2.26 o
   1  -1   2      481.83      459.90      9.36 o
   2  -1   2      356.50      359.23      9.16 o
   3  -1   2      294.80      296.85      9.84 o
   4  -1   2      381.14      408.76     12.49 o
   5  -1   2      144.82      162.62      9.52 o
   6  -1   2      113.12      114.84      7.08 o
   7  -1   2       74.80       94.73      6.01 o
   8  -1   2      100.67       72.96      6.55 o
   9  -1   2        6.75        1.79     10.65 o
  10  -1   2        2.22        0.07     12.74 o
  11  -1   2        1.24        6.54     13.19 o
 -12   0   2        0.31        7.69     10.59 o
 -11   0   2        5.18        9.26      9.57 o
 -10   0   2        9.43       -4.72      8.60 o
  -9   0   2       13.71       11.86      6.75 o
  -8   0   2       11.20       -7.57     16.59 o
  -7   0   2       99.56       95.71      9.87 o
  -6   0   2      102.44      122.07      9.64 o
  -5   0   2      340.68      375.67     10.48 o
  -4   0   2       10.23       13.40      1.62 o
  -3   0   2      353.41      345.63      6.94 o
  -2   0   2      681.58      623.26      8.00 o
  -1   0   2     4894.58     5275.02     73.76 o
   0   0   2      249.03      248.20      8.54 o
   1   0   2       97.48       87.90      2.71 o
   2   0   2       86.70       81.85      2.99 o
   3   0   2        5.83        7.69      1.22 o
   4   0   2      535.76      545.19      9.58 o
   5   0   2      326.21      367.12      8.91 o
   6   0   2      155.85      179.07      7.36 o
   7   0   2       27.57       40.55      6.20 o
   8   0   2        4.56       11.69      5.62 o
   9   0   2       43.59       53.46      4.77 o
  10   0   2        8.13        7.32      8.14 o
  11   0   2        0.64       -9.18      9.18 o
  12   0   2        5.41        0.22     10.57 o
 -11   1   2        1.16      -13.61     13.61 o
 -10   1   2        7.97        6.18     11.48 o
  -9   1   2        5.56      -11.39     11.39 o
  -8   1   2       15.48        6.45      7.96 o
  -7   1   2       89.89       -0.95      8.70 o
  -6   1   2       14.17        4.31      6.55 o
  -5   1   2      283.39      309.23     12.91 o
  -4   1   2      697.05      764.96     17.25 o
  -3   1   2     1519.24     1611.57     23.22 o
  -2   1   2     1037.59     1083.28     16.16 o
  -1   1   2     1508.06     1600.26     18.36 o
   0   1   2     8339.44     9572.00     70.25 o
   1   1   2        8.41       11.20      1.12 o
   2   1   2      952.46      853.79     12.75 o
   3   1   2       15.94       10.37      1.76 o
   4   1   2      957.32      972.32     17.33 o
   5   1   2       51.02       43.97      3.31 o
   6   1   2       18.27       22.40      3.66 o
   7   1   2       76.86       90.44      5.61 o
   8   1   2        1.47       13.61      7.49 o
   9   1   2        5.60        4.10      9.00 o
  10   1   2        9.42        6.26     12.77 o
  11   1   2       11.11       15.54     13.16 o
  12   1   2        0.26        6.28     14.39 o
 -11   2   2        0.32       14.29     15.45 o
 -10   2   2        0.45       10.64     11.46 o
  -9   2   2       19.89       12.67     10.60 o
  -8   2   2        2.78        3.54      9.35 o
  -7   2   2       21.80        6.87      8.28 o
  -6   2   2       15.71       10.49      4.28 o
  -5   2   2      433.43      545.59     17.09 o
  -4   2   2      241.78      260.11     10.70 o
  -3   2   2      168.94      173.17      7.89 o
  -2   2   2     1828.00     1833.80     24.19 o
  -1   2   2      763.13      760.23     12.81 o
   0   2   2      510.57      483.70      8.98 o
   1   2   2      195.62      177.86      5.27 o
   2   2   2     3380.28     3343.09     31.74 o
   3   2   2     3257.59     3193.02     33.13 o
   4   2   2        9.82       20.38      2.22 o
   5   2   2      103.93       93.11      5.11 o
   6   2   2       36.70       40.53      3.75 o
   7   2   2       17.62       13.34      7.19 o
   8   2   2       39.93       45.62      5.35 o
   9   2   2        7.29       15.97      5.15 o
  10   2   2        0.61        8.82      9.63 o
  11   2   2        3.74       20.97      6.97 o
  12   2   2        0.45       15.02      7.91 o
 -10   3   2        0.61      -15.65     15.65 o
  -9   3   2        0.36       17.52     11.66 o
  -8   3   2        6.18       14.37     10.25 o
  -7   3   2       12.20        1.25      8.41 o
  -6   3   2      175.13       64.29      6.00 o
  -5   3   2       12.30       22.66      3.72 o
  -4   3   2      257.22      284.27     12.54 o
  -3   3   2       62.00       63.31      3.49 o
  -2   3   2      294.60      322.84     10.16 o
  -1   3   2      279.86      263.02      8.36 o
   0   3   2     1318.28     1268.19     17.78 o
   1   3   2     2491.31     2410.92     26.08 o
   2   3   2     1049.70     1056.06     15.59 o
   3   3   2      679.24      638.48     12.69 o
   4   3   2      157.70      157.95      7.23 o
   5   3   2      618.89      608.46     15.25 o
   6   3   2       41.75       45.57      3.82 o
   7   3   2       66.64       72.38      4.94 o
   8   3   2       34.44       44.44      5.12 o
   9   3   2       23.74       33.60      5.62 o
  10   3   2       18.93       20.01     12.47 o
  11   3   2        6.58        4.96     12.29 o
  12   3   2        0.04        8.77     11.65 o
  13   3   2        0.06       13.14     14.37 o
 -10   4   2        2.00       -4.31     13.82 o
  -9   4   2        2.99        6.01     11.65 o
  -8   4   2       10.41       -1.99     11.40 o
  -7   4   2        9.02      -10.60     10.60 o
  -6   4   2       29.10       -5.10      9.55 o
  -5   4   2       34.94       28.82      4.38 o
  -4   4   2       67.22       86.22      5.05 o
  -3   4   2       20.44       21.20      3.34 o
  -2   4   2       72.86       74.94      4.60 o
  -1   4   2      398.50      407.47     11.76 o
   0   4   2      386.73      404.99     11.04 o
   1   4   2     1419.54     1422.02     20.60 o
   2   4   2       80.23      100.56      5.74 o
   3   4   2      575.73      572.75     12.91 o
   4   4   2      132.75      117.01      7.04 o
   5   4   2      605.70      575.15     15.24 o
   6   4   2        2.05        8.76      4.44 o
   7   4   2      366.53      381.96     15.98 o
   8   4   2       92.36       88.18      6.25 o
   9   4   2        1.80       13.26      8.14 o
  10   4   2        6.25       29.79      5.80 o
  11   4   2        1.64      -10.45     11.74 o
  12   4   2        4.21        6.81     10.83 o
  13   4   2        0.53       19.40      8.49 o
  -9   5   2        2.90      -11.05     15.28 o
  -8   5   2        6.70        2.75     12.99 o
  -7   5   2       20.65        8.56     12.00 o
  -6   5   2        7.75        0.38     10.30 o
  -5   5   2       45.72        5.27      9.51 o
  -4   5   2       58.05       58.58      5.25 o
  -3   5   2       51.89       65.41      4.79 o
  -2   5   2      183.52      179.43     11.48 o
  -1   5   2      371.22      382.59     13.19 o
   0   5   2        3.96        7.53      4.10 o
   1   5   2       41.29       34.82      3.08 o
   2   5   2      118.02      110.89      4.91 o
   3   5   2      147.29      153.90      7.73 o
   4   5   2       57.86       54.35      3.33 o
   5   5   2       18.53        9.92      5.09 o
   6   5   2     1198.75     1117.24     24.69 o
   7   5   2       13.83       10.01      6.79 o
   8   5   2       16.65       17.07      4.94 o
   9   5   2        3.26       -1.79      9.99 o
  10   5   2       34.68       46.89      7.04 o
  11   5   2        3.42       -1.94     14.60 o
  12   5   2        0.19       15.79     12.77 o
  13   5   2        3.45       -3.57     16.95 o
  -8   6   2        4.90       12.62     13.67 o
  -7   6   2        2.31       -9.64     13.72 o
  -6   6   2       21.48        3.18     11.85 o
  -5   6   2       28.70       17.62      5.61 o
  -4   6   2       21.62        6.03      8.95 o
  -3   6   2      298.02      381.94     16.82 o
  -2   6   2       30.99       44.31      4.36 o
  -1   6   2      147.43      161.11     10.30 o
   0   6   2       32.74       30.35      3.41 o
   1   6   2      272.94      278.88     11.61 o
   2   6   2       12.59        7.01      5.43 o
   3   6   2        3.33        4.17      4.75 o
   4   6   2      345.88      321.03     12.73 o
   5   6   2       31.71       36.17      3.99 o
   6   6   2        7.25        2.39      6.02 o
   7   6   2        6.89       15.63      3.93 o
   8   6   2       44.23       41.33      5.43 o
   9   6   2        9.01       13.61      9.54 o
  10   6   2        7.50        9.49     10.00 o
  11   6   2       11.60       11.45     13.89 o
  12   6   2        2.03        7.45     14.59 o
  13   6   2        2.08       -3.57     14.25 o
  -7   7   2        3.73      -10.86     15.61 o
  -6   7   2        5.50        8.21      8.75 o
  -5   7   2       19.02       -1.68     12.19 o
  -4   7   2       30.87       20.61     10.31 o
  -3   7   2       41.61       38.29      6.22 o
  -2   7   2       78.72       96.40      6.20 o
  -1   7   2       57.41       65.65      5.25 o
   0   7   2      151.07      174.62     10.81 o
   1   7   2        1.89        0.37      6.16 o
   2   7   2      441.24      471.46     15.62 o
   3   7   2       95.02      101.16      6.16 o
   4   7   2       73.73       84.41      4.93 o
   5   7   2       15.11        7.66      6.93 o
   6   7   2        1.44        6.23      6.11 o
   7   7   2       16.18       12.69      4.47 o
   8   7   2        3.19        8.86      8.08 o
   9   7   2        0.29        2.92      8.24 o
  10   7   2        2.12       -5.79     12.38 o
  11   7   2        1.24       -6.14     14.48 o
  12   7   2        0.12        8.02     13.49 o
  13   7   2        0.17        6.14     15.06 o
  -6   8   2        4.04       -6.93     14.81 o
  -5   8   2        3.80       -6.76     13.27 o
  -4   8   2       20.90       15.24     12.53 o
  -3   8   2        3.74        0.30     11.32 o
  -2   8   2       23.57       26.22      5.97 o
  -1   8   2       26.89       34.50      5.32 o
   0   8   2       99.65      121.10      7.93 o
   1   8   2       63.17       60.90      5.65 o
   2   8   2       89.35       91.52      5.32 o
   3   8   2       37.09       36.67      4.81 o
   4   8   2       65.62       72.69      5.02 o
   5   8   2       29.66       30.75      4.93 o
   6   8   2        5.57        1.10      7.74 o
   7   8   2       48.42       51.74      6.14 o
   8   8   2       25.18       18.27     11.00 o
   9   8   2       51.14       45.64      7.42 o
  10   8   2        0.10       -2.35     13.51 o
  11   8   2        0.73       14.29     12.61 o
  12   8   2       11.75       20.00     15.75 o
  13   8   2        2.54        2.74     15.39 o
  -5   9   2        6.21        4.01     13.68 o
  -4   9   2        0.58        5.51     13.13 o
  -3   9   2        7.88       13.92     12.45 o
  -2   9   2        6.57       10.97      7.20 o
  -1   9   2       18.12       11.07     11.00 o
   0   9   2        7.51       -3.50      9.47 o
   1   9   2       65.06       72.37      6.42 o
   2   9   2       32.72       32.74      5.27 o
   3   9   2        0.93       -1.64      6.74 o
   4   9   2       24.91       10.82      9.08 o
   5   9   2       15.94       16.41      8.23 o
   6   9   2       22.85       17.58      5.33 o
   7   9   2       16.83        3.76      9.75 o
   8   9   2       15.98       -2.01     11.63 o
   9   9   2        0.91       -2.39     13.29 o
  10   9   2        0.45       -9.07     14.14 o
  11   9   2        0.14       12.69     13.27 o
  12   9   2       19.56        9.66     16.72 o
  -4  10   2        2.60        8.04     13.46 o
  -3  10   2        5.61        9.57     13.47 o
  -2  10   2        5.73        8.96     13.73 o
  -1  10   2        2.13       -5.64     12.21 o
   0  10   2       16.81        1.57     11.98 o
   1  10   2        2.61        9.24      9.74 o
   2  10   2        0.37        2.46     10.13 o
   3  10   2       53.10       62.98      6.86 o
   4  10   2        5.51        6.93      9.70 o
   5  10   2       19.51       18.37      6.03 o
   6  10   2        2.01       -0.33     10.04 o
   7  10   2       12.32        1.31     12.78 o
   8  10   2        3.13       13.41     11.79 o
   9  10   2        0.03       -6.17     12.60 o
  10  10   2        6.14        2.94     14.15 o
  11  10   2        0.44      -15.79     16.31 o
  12  10   2        0.25       18.21     14.96 o
  -3  11   2        1.12        5.25     14.54 o
  -2  11   2        5.78       -1.56     12.67 o
  -1  11   2        4.33        4.18     13.93 o
   0  11   2        3.49        0.67     13.22 o
   1  11   2        0.33       10.27     11.48 o
   2  11   2        1.63       18.03     11.01 o
   3  11   2        3.97       -8.53     12.21 o
   4  11   2        6.21        5.33     11.35 o
   5  11   2        4.38        7.14     13.00 o
   6  11   2        0.08        6.69     10.86 o
   7  11   2        0.56       -5.70     12.64 o
   8  11   2        4.61      -10.59     13.90 o
   9  11   2        0.14      -14.86     14.86 o
  10  11   2        0.67      -15.72     15.72 o
  11  11   2        0.79       19.45     15.15 o
  -1  12   2        1.13       -0.99     13.77 o
   0  12   2        1.84        3.37     12.90 o
   1  12   2        1.49      -14.35     14.35 o
   2  12   2        9.61       16.32      9.97 o
   3  12   2        1.20       -3.51     13.06 o
   4  12   2        3.51       -3.94     12.22 o
   5  12   2        1.35      -12.66     12.66 o
   6  12   2        2.83       18.50     12.00 o
   7  12   2        0.38        3.87     12.37 o
   8  12   2        1.01       14.58     11.82 o
   9  12   2        0.37      -15.77     15.77 o
  10  12   2        0.51       -2.58     14.94 o
   1  13   2        4.89       -7.43     15.72 o
   2  13   2        0.42       20.78      7.73 o
   3  13   2        7.16       12.34     14.80 o
   4  13   2        0.14       -7.58     15.49 o
   5  13   2        0.03       11.03     12.67 o
   6  13   2        0.02       13.33      9.08 o
   7  13   2        1.91        6.97     14.87 o
   8  13   2        1.61       -6.33     15.16 o
   9  13   2        1.56        3.20     14.54 o
  -5 -12   3        1.07      -14.08     16.76 o
  -8 -11   3        0.02      -12.28     16.62 o
  -7 -11   3        1.93       13.62     14.07 o
  -6 -11   3        1.15       -3.62     10.34 o
  -5 -11   3        1.06       18.53     14.40 o
  -4 -11   3        0.51        3.74     13.59 o
  -3 -11   3        5.68        5.47     14.83 o
  -2 -11   3        0.18        3.62     15.42 o
  -1 -11   3        2.25       11.25     16.17 o
   0 -11   3        3.46        7.42     14.84 o
 -10 -10   3        0.03        6.75     15.14 o
  -9 -10   3        3.94      -17.35     17.35 o
  -8 -10   3        0.16        4.20     13.51 o
  -7 -10   3        0.37       -5.85     13.75 o
  -6 -10   3        3.61        1.30     13.24 o
  -5 -10   3        0.68        3.79     14.07 o
  -4 -10   3       13.27       17.66      7.53 o
  -3 -10   3        0.69       -4.38     12.24 o
  -2 -10   3        3.12        4.56     13.62 o
  -1 -10   3        8.21      -10.31     14.52 o
   0 -10   3        1.80      -10.25     13.77 o
   1 -10   3        8.18       -6.29     15.03 o
   2 -10   3        3.27       11.65     17.13 o
 -11  -9   3        0.15       10.64     15.05 o
 -10  -9   3        0.43       17.31     13.65 o
  -9  -9   3        4.45        2.16     15.13 o
  -8  -9   3       12.87       -2.59     14.95 o
  -7  -9   3        0.36      -13.03     13.03 o
  -6  -9   3        2.99        7.12     11.88 o
  -5  -9   3        0.54       13.81     10.54 o
  -4  -9   3        9.35        1.57     11.34 o
  -3  -9   3        6.30       14.94     10.15 o
  -2  -9   3       22.57       25.01      6.37 o
  -1  -9   3       11.65       14.75     11.96 o
   0  -9   3        4.83       21.10     11.20 o
   1  -9   3        4.19       -1.77     13.86 o
   2  -9   3       13.17      -16.47     16.81 o
   3  -9   3        6.05      -16.14     16.14 o
   4  -9   3        2.08      -13.68     18.24 o
 -11  -8   3        0.16       12.66     15.16 o
 -10  -8   3        3.10      -16.42     16.42 o
  -9  -8   3        0.41      -14.70     14.70 o
  -8  -8   3        0.10       -8.55     12.26 o
  -7  -8   3        6.00        5.66     12.03 o
  -6  -8   3        0.43       10.49     11.62 o
  -5  -8   3       43.51       39.44      6.33 o
  -4  -8   3        8.79       -1.54      9.61 o
  -3  -8   3       43.15       47.47      6.52 o
  -2  -8   3       12.13        6.64     10.53 o
  -1  -8   3       11.76       16.18     10.44 o
   0  -8   3       36.88       14.31     13.67 o
   1  -8   3       12.09      -11.86     12.09 o
   2  -8   3        2.94      -13.40     13.40 o
   3  -8   3       11.20       18.05     13.82 o
   4  -8   3       17.91       21.12     15.16 o
   5  -8   3        6.62       -4.32     15.26 o
 -12  -7   3        2.13        1.17     15.46 o
 -11  -7   3        1.08        4.64     14.26 o
 -10  -7   3        3.55       -3.68     14.26 o
  -9  -7   3        0.44      -11.88     11.88 o
  -8  -7   3        7.29       -4.15     12.07 o
  -7  -7   3        0.69        7.55      7.03 o
  -6  -7   3       11.67       13.33     10.86 o
  -5  -7   3       28.37       28.22      5.62 o
  -4  -7   3       32.31       39.06      4.91 o
  -3  -7   3       33.32       26.86      5.10 o
  -2  -7   3        2.22       -7.13      8.88 o
  -1  -7   3       54.57       71.36      5.88 o
   0  -7   3       15.64       15.81     10.08 o
   1  -7   3       26.95       26.60      6.40 o
   2  -7   3       40.44       48.91      6.74 o
   3  -7   3       17.38        8.68     12.52 o
   4  -7   3        6.59      -14.58     14.58 o
   5  -7   3        8.41        8.17     14.22 o
   6  -7   3       10.53       15.84     16.48 o
 -12  -6   3        0.01        9.06     14.68 o
 -11  -6   3        0.02       19.19     12.99 o
 -10  -6   3        0.24      -10.09     13.90 o
  -9  -6   3       23.53       29.16      7.11 o
  -8  -6   3        1.53        4.44     10.25 o
  -7  -6   3       40.34       40.18      6.48 o
  -6  -6   3        3.93       12.49      7.15 o
  -5  -6   3       42.93       42.59      5.15 o
  -4  -6   3       66.07       67.65      5.01 o
  -3  -6   3      120.25      124.23      7.02 o
  -2  -6   3       29.56       30.85      4.23 o
  -1  -6   3       29.49       33.82      4.62 o
   0  -6   3       80.66       86.42      5.86 o
   1  -6   3       37.12       40.77      5.22 o
   2  -6   3      105.60      110.93      6.95 o
   3  -6   3       24.44       31.79      6.00 o
   4  -6   3       17.98       27.28      6.44 o
   5  -6   3        7.61       19.37      6.67 o
   6  -6   3        2.17        5.12     12.69 o
   7  -6   3       11.47        8.31     14.58 o
 -12  -5   3        0.17        7.74     15.95 o
 -11  -5   3        0.07       16.21     13.99 o
 -10  -5   3        0.54       -2.65     11.78 o
  -9  -5   3        3.48        3.75     10.93 o
  -8  -5   3        1.42       13.41      9.18 o
  -7  -5   3       73.80       76.87      6.08 o
  -6  -5   3       46.54       51.76      5.17 o
  -5  -5   3       56.02       57.28      4.60 o
  -4  -5   3       59.05       60.67      4.53 o
  -3  -5   3        3.44        1.79      5.33 o
  -2  -5   3      870.54      857.76     20.91 o
  -1  -5   3       20.34       25.77      3.63 o
   0  -5   3      314.54      293.05     13.49 o
   1  -5   3       67.94       58.24      4.96 o
   2  -5   3      126.74      128.36      8.29 o
   3  -5   3       36.16       40.47      5.36 o
   4  -5   3       46.78       57.36      6.17 o
   5  -5   3       29.46       37.04      7.05 o
   6  -5   3        4.57       20.56     10.68 o
   7  -5   3        6.61      -13.90     13.90 o
   8  -5   3        6.71      -14.00     15.57 o
 -12  -4   3        0.17       13.77     14.26 o
 -11  -4   3        7.44       18.68     12.21 o
 -10  -4   3        0.60        7.81     12.32 o
  -9  -4   3        0.31        4.20     10.34 o
  -8  -4   3       11.90       16.94      5.20 o
  -7  -4   3       19.51       22.41      4.56 o
  -6  -4   3        6.95        1.50      6.73 o
  -5  -4   3       15.68       11.31      6.16 o
  -4  -4   3      304.65      319.82     12.71 o
  -3  -4   3       73.48       74.59      4.73 o
  -2  -4   3       36.64       36.13      3.32 o
  -1  -4   3      489.50      453.22     14.13 o
   0  -4   3      433.49      384.28     14.11 o
   1  -4   3      444.85      414.72     14.84 o
   2  -4   3        3.91       -1.87      6.39 o
   3  -4   3      242.22      243.10     13.75 o
   4  -4   3       44.09       53.05      5.52 o
   5  -4   3       68.14       69.97      6.54 o
   6  -4   3       70.18       78.06      7.39 o
   7  -4   3       11.40        8.09     11.94 o
   8  -4   3        0.92      -12.78     12.78 o
   9  -4   3        2.50      -12.57     13.50 o
 -12  -3   3        0.02      -15.26     15.26 o
 -11  -3   3        0.12        6.37     13.44 o
 -10  -3   3        8.67       20.84     11.44 o
  -9  -3   3        9.95        1.12     10.79 o
  -8  -3   3       46.57       40.48      6.47 o
  -7  -3   3       74.45       81.48      6.02 o
  -6  -3   3      205.26      249.32     12.47 o
  -5  -3   3        2.94        1.89      5.61 o
  -4  -3   3       59.45       54.14      3.84 o
  -3  -3   3      178.84      181.34      8.81 o
  -2  -3   3      513.22      482.68     12.81 o
  -1  -3   3      295.18      284.28      9.92 o
   0  -3   3       13.52       18.51      2.48 o
   1  -3   3      288.97      288.05     10.54 o
   2  -3   3      280.64      274.43     11.55 o
   3  -3   3      308.73      299.60     12.74 o
   4  -3   3       71.04       73.37      5.17 o
   5  -3   3      162.75      203.23     12.28 o
   6  -3   3       42.86       44.57      5.54 o
   7  -3   3       34.48       39.38      6.79 o
   8  -3   3       21.40       37.93      6.60 o
   9  -3   3        0.29       22.08     13.24 o
  10  -3   3        2.29      -15.53     15.53 o
 -12  -2   3        3.13       16.90     10.69 o
 -11  -2   3        3.36       14.50     13.29 o
 -10  -2   3        3.47        4.60     12.14 o
  -9  -2   3        3.11        5.35     10.41 o
  -8  -2   3       14.14        1.40     10.04 o
  -7  -2   3      124.19      141.22      8.63 o
  -6  -2   3       21.11       30.25      4.13 o
  -5  -2   3       34.36       37.31      3.90 o
  -4  -2   3      136.81      122.86      7.80 o
  -3  -2   3      563.08      595.52     13.91 o
  -2  -2   3       43.36       35.41      2.65 o
  -1  -2   3      403.21      417.93     10.57 o
   0  -2   3       37.73       49.08      3.19 o
   1  -2   3      427.82      421.43     11.55 o
   2  -2   3      160.77      150.88      7.70 o
   3  -2   3      352.36      371.24     12.67 o
   4  -2   3      197.48      222.70     11.72 o
   5  -2   3      170.01      176.83     11.53 o
   6  -2   3       38.94       52.11      4.99 o
   7  -2   3        6.30       -9.75      9.75 o
   8  -2   3       32.75       18.75     11.74 o
   9  -2   3       15.20       21.18     11.25 o
  10  -2   3        6.25       28.49      7.16 o
 -12  -1   3        0.42       -0.13     15.45 o
 -11  -1   3        0.76      -15.45     15.45 o
 -10  -1   3        5.34       18.42     12.55 o
  -9  -1   3       15.06      -11.68     11.68 o
  -8  -1   3        8.32       10.74      8.06 o
  -7  -1   3       63.65       69.74      5.97 o
  -6  -1   3       86.99      106.93      6.58 o
  -5  -1   3      387.30      457.42     15.12 o
  -4  -1   3      365.10      398.74     12.35 o
  -3  -1   3      340.17      343.59     10.23 o
  -2  -1   3       46.63       46.21      3.05 o
  -1  -1   3      708.87      678.89     12.60 o
   0  -1   3      870.62      823.18     14.02 o
   1  -1   3      382.09      344.53      9.14 o
   2  -1   3      349.41      323.22      9.92 o
   3  -1   3        8.82        9.51      2.25 o
   4  -1   3     1023.87     1039.16     21.45 o
   5  -1   3      111.60      120.65      6.36 o
   6  -1   3      136.33      160.80      8.13 o
   7  -1   3       20.85       29.02      4.82 o
   8  -1   3       27.90       41.83      5.97 o
   9  -1   3        7.47        8.82     10.93 o
  10  -1   3        7.72        3.81     12.18 o
  11  -1   3        5.76       24.54     12.32 o
 -11   0   3        0.39      -11.47     19.70 o
 -10   0   3        3.36       -9.59      9.59 o
  -9   0   3        0.41       -8.07      8.07 o
  -8   0   3       40.66        8.09      5.44 o
  -7   0   3       21.10       11.90      4.58 o
  -6   0   3       85.62      108.85      4.75 o
  -5   0   3      528.48      606.36     12.20 o
  -4   0   3       13.40       13.34      1.83 o
  -3   0   3      666.14      696.69     10.55 o
  -2   0   3     1172.49     1199.07     31.03 o
  -1   0   3      705.96      715.30     24.07 o
   0   0   3      409.32      381.00     12.14 o
   1   0   3     1154.72     1079.29     11.04 o
   2   0   3     2567.29     2492.45     45.39 o
   3   0   3       42.87       40.08      2.35 o
   4   0   3       21.29       21.05      1.96 o
   5   0   3      151.78      153.84      6.42 o
   6   0   3      100.72      118.74      4.73 o
   7   0   3       47.75       61.80      4.00 o
   8   0   3        0.89        2.48      7.91 o
   9   0   3       35.62       43.75      5.31 o
  10   0   3        0.22        6.60      7.38 o
  11   0   3        0.95       -8.73      9.70 o
 -11   1   3        0.26        7.60     13.85 o
 -10   1   3        0.40       -7.62     12.91 o
  -9   1   3        5.87        2.00     10.33 o
  -8   1   3        4.33        1.91      9.58 o
  -7   1   3       51.14       22.48      4.76 o
  -6   1   3       31.00       30.02      4.41 o
  -5   1   3       10.13       12.25      3.14 o
  -4   1   3      258.46      283.51     11.06 o
  -3   1   3      237.86      237.72      9.09 o
  -2   1   3     1190.87     1282.07     19.27 o
  -1   1   3      159.99      134.86      5.60 o
   0   1   3     9236.63    10461.16     79.79 o
   1   1   3      140.41      130.85      5.32 o
   2   1   3      171.32      156.56      6.03 o
   3   1   3      519.36      512.49     11.82 o
   4   1   3      521.21      490.28     12.92 o
   5   1   3      369.11      344.11     12.66 o
   6   1   3       20.77       16.74      3.54 o
   7   1   3       93.12      102.59      5.90 o
   8   1   3       40.84       50.62      5.89 o
   9   1   3        3.58        1.30      8.74 o
  10   1   3        0.64      -13.34     13.34 o
  11   1   3        0.46       10.41     12.69 o
  12   1   3        0.29      -11.57     15.34 o
 -11   2   3        0.42      -15.19     15.19 o
 -10   2   3        0.90      -14.26     14.26 o
  -9   2   3        8.20       12.59     11.84 o
  -8   2   3        6.02       -3.16     10.28 o
  -7   2   3        5.08       -5.93      8.32 o
  -6   2   3       41.12       40.74      4.98 o
  -5   2   3       19.22       11.71      6.61 o
  -4   2   3      101.08      103.22      5.74 o
  -3   2   3      128.67      133.69      7.37 o
  -2   2   3      420.68      399.94     10.85 o
  -1   2   3     1057.48     1093.87     16.96 o
   0   2   3      227.12      208.21      6.58 o
   1   2   3      215.81      214.55      6.53 o
   2   2   3      841.85      764.69     13.15 o
   3   2   3      691.58      630.72     13.04 o
   4   2   3      442.34      425.01     11.88 o
   5   2   3      717.99      717.96     16.89 o
   6   2   3       92.65      107.82      6.20 o
   7   2   3      297.45      297.60     14.07 o
   8   2   3        0.95        7.02      7.20 o
   9   2   3        7.98       -1.46      9.89 o
  10   2   3        1.81       -4.08     10.46 o
  11   2   3       11.90       21.34     12.26 o
  12   2   3        0.06       -4.52     15.22 o
 -10   3   3        3.13       25.08     13.31 o
  -9   3   3        2.04       -6.63     12.81 o
  -8   3   3       12.40       -0.84     10.32 o
  -7   3   3       30.02        0.51      9.41 o
  -6   3   3        3.62       -5.50      8.29 o
  -5   3   3       95.94      113.56      7.45 o
  -4   3   3      103.55      125.09      6.59 o
  -3   3   3      192.04      210.66     10.24 o
  -2   3   3       95.02       72.50      4.25 o
  -1   3   3      236.07      237.02      8.48 o
   0   3   3       40.15       46.65      2.97 o
   1   3   3      157.20      122.19      5.52 o
   2   3   3      592.41      550.65     11.60 o
   3   3   3      654.92      650.58     13.52 o
   4   3   3      170.56      169.52      7.81 o
   5   3   3      409.62      412.85     13.16 o
   6   3   3      197.39      192.31     10.09 o
   7   3   3        1.80        0.74      7.06 o
   8   3   3       42.19       47.16      5.68 o
   9   3   3       24.78       28.86      5.60 o
  10   3   3       93.08      145.05      8.83 o
  11   3   3       15.72       39.18      7.62 o
  12   3   3       13.55       21.93      8.69 o
  13   3   3        0.49       24.15     14.57 o
 -10   4   3        3.70       14.98      7.40 o
  -9   4   3        4.57        4.19      9.80 o
  -8   4   3        1.85        2.41     11.24 o
  -7   4   3       15.82        1.46     10.59 o
  -6   4   3       72.03        8.91      8.60 o
  -5   4   3       69.62       32.06      4.77 o
  -4   4   3      137.60      167.10     10.49 o
  -3   4   3       58.61       52.52      3.96 o
  -2   4   3      366.60      421.58     13.79 o
  -1   4   3        4.06        4.84      2.31 o
   0   4   3      205.71      206.18      8.22 o
   1   4   3      792.29      776.54     15.17 o
   2   4   3      116.99      118.87      6.16 o
   3   4   3      655.15      632.83     14.03 o
   4   4   3      158.18      156.13      7.61 o
   5   4   3       25.49       23.66      2.92 o
   6   4   3        3.23       -1.79      5.52 o
   7   4   3       30.63       34.86      4.61 o
   8   4   3      102.72      111.15      6.76 o
   9   4   3        1.32       -8.77      9.41 o
  10   4   3        3.00       -8.82     11.42 o
  11   4   3       32.95       39.83      8.09 o
  12   4   3        1.15        6.00     12.40 o
  13   4   3        0.05      -15.63     15.63 o
  -9   5   3        3.56        7.63     15.47 o
  -8   5   3        6.45        8.79     13.82 o
  -7   5   3       12.85       -6.48     11.87 o
  -6   5   3       13.49        7.48     10.43 o
  -5   5   3       52.07       11.57      9.21 o
  -4   5   3      119.86      154.45      8.62 o
  -3   5   3       93.57      107.88      7.03 o
  -2   5   3       67.57       72.22      4.65 o
  -1   5   3      245.40      258.05     11.45 o
   0   5   3      425.54      446.22     13.18 o
   1   5   3      253.07      240.35      9.51 o
   2   5   3      711.52      737.36     16.01 o
   3   5   3       40.56       39.20      2.89 o
   4   5   3        2.59        2.99      4.35 o
   5   5   3        9.90        7.83      5.09 o
   6   5   3      187.55      167.40     10.16 o
   7   5   3        0.79       -4.06      6.54 o
   8   5   3        8.67        4.79      8.06 o
   9   5   3       17.17        7.36      9.63 o
  10   5   3        0.20       -0.21     11.07 o
  11   5   3        0.76       -4.26     13.29 o
  12   5   3        0.22      -16.48     16.48 o
  13   5   3        1.53       23.47     17.37 o
  -8   6   3        3.15      -12.66     16.41 o
  -7   6   3        2.46       10.58     13.38 o
  -6   6   3       24.04       14.66     11.93 o
  -5   6   3        6.17        8.59      9.97 o
  -4   6   3       18.74       -1.33      9.27 o
  -3   6   3       65.75       79.49      5.94 o
  -2   6   3      118.18      132.59      7.29 o
  -1   6   3      259.81      287.57     12.70 o
   0   6   3      254.09      276.97     12.32 o
   1   6   3       99.04      100.74      5.28 o
   2   6   3      287.74      283.92     11.15 o
   3   6   3      109.87       99.65      5.45 o
   4   6   3      104.84      117.06      5.65 o
   5   6   3       47.20       44.43      4.10 o
   6   6   3       19.79       21.60      3.89 o
   7   6   3       46.47       43.83      5.39 o
   8   6   3       23.46       32.62      4.84 o
   9   6   3        0.21        5.56     11.11 o
  10   6   3        0.11       16.24     10.25 o
  11   6   3        0.62       -7.56     12.60 o
  12   6   3        2.49       23.98     13.77 o
  13   6   3        5.94        3.95     16.15 o
  -7   7   3        1.86      -14.77     14.77 o
  -6   7   3        5.51        7.73     13.07 o
  -5   7   3        5.17        7.64     11.81 o
  -4   7   3        9.46       -8.12     11.26 o
  -3   7   3       21.49       12.43      9.51 o
  -2   7   3       49.64       65.45      5.33 o
  -1   7   3      137.23      156.14      8.07 o
   0   7   3        5.06        8.46      5.96 o
   1   7   3      379.08      416.43     15.20 o
   2   7   3        1.66        9.57      5.69 o
   3   7   3       53.84       56.25      4.30 o
   4   7   3      144.59      161.06     10.50 o
   5   7   3      266.08      234.38     12.62 o
   6   7   3       51.13       56.22      5.06 o
   7   7   3        6.12        9.71      6.54 o
   8   7   3       11.80       13.19      9.47 o
   9   7   3        0.36        3.58     10.28 o
  10   7   3        2.77       -4.73     12.43 o
  11   7   3        1.20      -13.78     13.78 o
  12   7   3        1.22      -16.85     16.85 o
  13   7   3        3.60       -6.34     16.97 o
  -6   8   3        1.05       24.50     12.87 o
  -5   8   3        3.91      -14.84     14.84 o
  -4   8   3       24.05        6.17     11.38 o
  -3   8   3       13.75       -4.22     10.84 o
  -2   8   3        3.39       -1.83      9.77 o
  -1   8   3       20.58       14.91      9.20 o
   0   8   3       47.78       60.15      5.14 o
   1   8   3        2.60       -7.70      7.70 o
   2   8   3       39.46       39.79      4.64 o
   3   8   3       47.13       52.13      4.85 o
   4   8   3      116.49       96.42      6.11 o
   5   8   3        1.67       -4.45      7.74 o
   6   8   3       80.19       82.50      5.94 o
   7   8   3       61.96       61.48      5.85 o
   8   8   3        8.78       17.10      5.39 o
   9   8   3       26.45       37.17      6.42 o
  10   8   3        0.07       14.71     11.20 o
  11   8   3        4.58       16.43      7.35 o
  12   8   3        1.83      -17.01     17.01 o
  13   8   3        0.23       15.91     14.86 o
  -5   9   3       11.08      -16.64     16.64 o
  -4   9   3        0.94       12.62     13.95 o
  -3   9   3       33.06       22.01     11.89 o
  -2   9   3       12.90       -3.86     12.58 o
  -1   9   3        3.05        8.82     10.42 o
   0   9   3        3.17       10.15      9.44 o
   1   9   3        3.01       -4.98     10.04 o
   2   9   3       86.15      104.15      6.92 o
   3   9   3        9.57        7.73      8.38 o
   4   9   3        6.48       -2.47      8.72 o
   5   9   3        4.02        3.57      8.67 o
   6   9   3        2.49        6.18      8.10 o
   7   9   3        0.17       -3.55     10.07 o
   8   9   3       17.72       20.82     11.58 o
   9   9   3        3.97      -13.64     13.64 o
  10   9   3        1.11       -8.99     13.69 o
  11   9   3        2.44       -1.79     14.90 o
  12   9   3        0.10       16.26     14.20 o
  13   9   3        0.16       -1.22     16.31 o
  -4  10   3        5.46        2.12     14.31 o
  -3  10   3        0.75      -16.50     16.50 o
  -2  10   3        6.32       12.08      9.09 o
  -1  10   3        6.05      -12.77     12.77 o
   0  10   3       31.79       36.79      7.67 o
   1  10   3        2.73        8.07     10.67 o
   2  10   3       10.88       13.64     10.32 o
   3  10   3        1.30      -10.81     10.81 o
   4  10   3       10.88       17.05      5.44 o
   5  10   3        7.71       13.55      9.70 o
   6  10   3        0.41       -5.68     10.24 o
   7  10   3        6.19        6.40     11.04 o
   8  10   3       12.74       16.88     12.42 o
   9  10   3        1.41        0.12     12.71 o
  10  10   3        0.86      -10.14     14.57 o
  11  10   3        0.41       10.54     14.52 o
  12  10   3        0.01        3.28     15.17 o
  -3  11   3        0.52       -5.74     15.94 o
  -2  11   3        2.40       13.98      8.75 o
  -1  11   3        3.77       -9.22     15.10 o
   0  11   3       10.02        7.17     13.63 o
   1  11   3        9.67        0.77     13.56 o
   2  11   3        2.42       10.52     11.12 o
   3  11   3        7.86      -12.63     12.63 o
   4  11   3        0.31        3.55     10.83 o
   5  11   3        8.23      -12.12     12.12 o
   6  11   3        2.78       -7.37     13.17 o
   7  11   3       65.92       58.74      8.62 o
   8  11   3       19.79        7.35     13.56 o
   9  11   3        0.33       -6.66     13.76 o
  10  11   3        0.53      -10.64     14.12 o
  11  11   3        0.58       11.87     15.02 o
  12  11   3        0.00      -19.97     19.97 o
  -1  12   3        0.10      -12.07     14.38 o
   0  12   3        1.44      -13.69     13.69 o
   1  12   3        2.24        4.59     14.41 o
   2  12   3        5.89       14.12      7.02 o
   3  12   3        1.19        3.31     11.95 o
   4  12   3        0.09        6.48     12.13 o
   5  12   3        6.40        8.93     12.73 o
   6  12   3        4.54       -5.81     14.02 o
   7  12   3        0.23       12.86     11.52 o
   8  12   3        1.64       10.63     12.15 o
   9  12   3        1.21      -14.81     14.81 o
  10  12   3        0.07       -5.68     15.27 o
  11  12   3        3.49       -7.37     16.82 o
   5  13   3        0.03        4.73     13.67 o
   6  13   3        1.33       21.54     11.47 o
   7  13   3        0.79       -4.66     14.32 o
   8  13   3        7.14      -10.91     17.06 o
   9  13   3        0.60      -13.40     15.96 o
  -7 -11   4        0.14        0.09     14.38 o
  -6 -11   4        0.17      -12.70     16.48 o
  -5 -11   4        0.52       15.01      8.32 o
  -4 -11   4       11.40        4.82     15.57 o
  -3 -11   4        0.13       11.68     15.96 o
  -2 -11   4        2.62       22.32     14.46 o
  -9 -10   4        0.76       25.59     16.23 o
  -8 -10   4        1.15       -8.02     15.75 o
  -7 -10   4        0.03       13.78     13.67 o
  -6 -10   4        4.86       -6.62     15.26 o
  -5 -10   4        0.10      -10.56     14.27 o
  -4 -10   4        0.13        6.19      7.47 o
  -3 -10   4        8.83        6.57     15.88 o
  -2 -10   4        0.97      -13.55     14.77 o
  -1 -10   4        8.40       13.30      7.99 o
   0 -10   4        0.37       21.11     13.75 o
   1 -10   4        8.68       -2.93     15.28 o
 -10  -9   4        0.48       -6.45     15.77 o
  -9  -9   4        2.67        2.86     16.88 o
  -8  -9   4       12.34        2.09     14.49 o
  -7  -9   4        0.69       -3.50     13.00 o
  -6  -9   4        2.46       21.75     11.00 o
  -5  -9   4        6.28       21.86      7.04 o
  -4  -9   4        2.89       15.35     10.86 o
  -3  -9   4        1.11        8.10     11.96 o
  -2  -9   4        2.30       -1.95     13.12 o
  -1  -9   4        9.38       -3.78     14.20 o
   0  -9   4        8.73       12.05     12.36 o
   1  -9   4        4.12       -3.76     14.89 o
   2  -9   4        3.34       20.34     13.82 o
   3  -9   4        4.02       20.91     12.23 o
 -11  -8   4        0.01       18.86     15.32 o
 -10  -8   4        0.96        3.20     15.41 o
  -9  -8   4       11.30       17.90      8.48 o
  -8  -8   4        3.18       16.21     13.20 o
  -7  -8   4        5.92        5.49     12.27 o
  -6  -8   4        3.44       11.15     11.78 o
  -5  -8   4       17.87       16.81     12.48 o
  -4  -8   4        0.49       -6.07     11.04 o
  -3  -8   4       33.78       23.96      6.62 o
  -2  -8   4        0.59      -12.69     12.69 o
  -1  -8   4       19.55        7.18     12.54 o
   0  -8   4       13.52       -3.04     12.79 o
   1  -8   4       12.94        2.43     13.52 o
   2  -8   4       10.48       -0.04     12.61 o
   3  -8   4        2.12        3.92     14.08 o
   4  -8   4        6.02       -2.28     14.63 o
 -11  -7   4        0.03      -16.54     16.54 o
 -10  -7   4        0.06       -6.55     13.68 o
  -9  -7   4        0.74       -1.90     13.65 o
  -8  -7   4        6.73       -3.68     12.24 o
  -7  -7   4       14.81      -12.69     12.81 o
  -6  -7   4        1.08       -0.03      9.37 o
  -5  -7   4        7.75       16.70     10.04 o
  -4  -7   4       11.09        2.23     10.81 o
  -3  -7   4       66.65       61.87      6.33 o
  -2  -7   4       33.96       28.27      6.26 o
  -1  -7   4       19.37       32.85      5.71 o
   0  -7   4       28.70       28.01      6.01 o
   1  -7   4        5.44       -3.46     10.77 o
   2  -7   4       70.44       77.78      7.83 o
   3  -7   4        0.99        5.91     11.80 o
   4  -7   4       26.03       31.17      8.16 o
   5  -7   4        2.96       -9.14     15.22 o
   6  -7   4        3.19      -17.95     17.95 o
 -12  -6   4        0.10       25.54     16.62 o
 -11  -6   4        0.30       14.69     14.61 o
 -10  -6   4        2.64       -5.79     14.42 o
  -9  -6   4        0.25       -6.79     12.17 o
  -8  -6   4        2.20        7.28     10.89 o
  -7  -6   4       13.92        7.28     10.22 o
  -6  -6   4        0.43        4.66      9.28 o
  -5  -6   4       44.70       47.62      5.79 o
  -4  -6   4       54.40       54.07      5.75 o
  -3  -6   4        3.75        4.69      7.74 o
  -2  -6   4      104.37      112.47      6.45 o
  -1  -6   4       74.12       78.81      5.85 o
   0  -6   4       99.26       99.14      6.53 o
   1  -6   4       12.69       16.78      5.62 o
   2  -6   4       11.14        6.22     10.19 o
   3  -6   4      101.67      119.08      8.76 o
   4  -6   4       10.62       10.15     11.43 o
   5  -6   4       22.44       25.92     13.78 o
   6  -6   4        1.38       -7.42     14.39 o
   7  -6   4        7.16       14.61     13.26 o
 -12  -5   4        0.06       -8.27     17.03 o
 -11  -5   4        3.01       27.27     14.25 o
 -10  -5   4        0.06       14.05     13.39 o
  -9  -5   4        5.70       10.64     11.39 o
  -8  -5   4        1.70      -10.97     10.97 o
  -7  -5   4        0.94        7.97      8.59 o
  -6  -5   4       55.13       63.03      5.64 o
  -5  -5   4        8.38        8.70      7.22 o
  -4  -5   4       50.82       57.14      4.75 o
  -3  -5   4       15.10        9.84      7.31 o
  -2  -5   4      309.06      274.47     13.85 o
  -1  -5   4        4.13        7.55      6.51 o
   0  -5   4      100.01       98.17      5.78 o
   1  -5   4      175.50      187.62     12.27 o
   2  -5   4       86.66      100.74      6.34 o
   3  -5   4       49.10       46.66      6.28 o
   4  -5   4       27.97       32.59      6.75 o
   5  -5   4       45.37       51.93      7.61 o
   6  -5   4       12.37       15.79     13.51 o
   7  -5   4        3.60        7.50     14.20 o
   8  -5   4        3.08      -18.27     18.27 o
 -12  -4   4        0.59        3.09      8.69 o
 -11  -4   4        0.86       -4.05     14.77 o
 -10  -4   4        0.41       12.97     11.70 o
  -9  -4   4        2.39        3.42     10.43 o
  -8  -4   4       30.89       32.91      5.81 o
  -7  -4   4        3.42       -8.96      8.96 o
  -6  -4   4        4.74        5.31      7.69 o
  -5  -4   4       37.94       28.03      4.79 o
  -4  -4   4       77.01       81.19      5.05 o
  -3  -4   4      129.02      123.83      6.21 o
  -2  -4   4       15.22        4.34      6.14 o
  -1  -4   4      194.81      193.19     10.45 o
   0  -4   4      132.90      126.92      6.49 o
   1  -4   4      126.71      122.76      7.01 o
   2  -4   4       97.93      107.70      7.04 o
   3  -4   4      163.26      165.51      8.96 o
   4  -4   4       26.04       27.83      4.79 o
   5  -4   4       44.01       50.27      6.49 o
   6  -4   4       10.18       -1.89     11.68 o
   7  -4   4       20.39       21.68     12.91 o
   8  -4   4       11.23        7.95     14.08 o
   9  -4   4        3.41       -0.19     14.16 o
 -12  -3   4        0.70        2.67     14.72 o
 -11  -3   4        0.11        7.34      8.03 o
 -10  -3   4        5.05      -12.28     12.28 o
  -9  -3   4       10.30       15.83     10.14 o
  -8  -3   4        1.45       -6.86      9.68 o
  -7  -3   4       64.40       73.20      5.88 o
  -6  -3   4       73.27       82.03      5.65 o
  -5  -3   4       48.72       58.45      4.26 o
  -4  -3   4       30.41       26.24      3.64 o
  -3  -3   4       68.50       65.87      4.06 o
  -2  -3   4      128.37      128.21      7.74 o
  -1  -3   4      328.22      310.96     11.61 o
   0  -3   4       82.22       83.87      5.37 o
   1  -3   4      201.30      205.71     10.13 o
   2  -3   4       67.71       66.98      4.67 o
   3  -3   4      113.04      123.27      7.00 o
   4  -3   4       47.30       57.58      5.06 o
   5  -3   4       13.42        9.52      6.23 o
   6  -3   4       66.11       74.31      7.21 o
   7  -3   4       14.79       12.58     11.72 o
   8  -3   4       30.86       33.78      7.63 o
   9  -3   4        0.56      -13.71     15.41 o
 -12  -2   4        0.51      -10.59     14.49 o
 -11  -2   4        1.39        2.40     13.90 o
 -10  -2   4        0.08        6.09     12.16 o
  -9  -2   4        8.33       10.03     12.64 o
  -8  -2   4       27.62       43.01      5.89 o
  -7  -2   4       21.68       28.50      4.88 o
  -6  -2   4       85.91       94.65      5.90 o
  -5  -2   4       39.90       37.13      4.37 o
  -4  -2   4      338.29      375.42     13.00 o
  -3  -2   4       54.90       52.26      3.34 o
  -2  -2   4      697.45      709.42     15.93 o
  -1  -2   4      379.27      377.19     11.58 o
   0  -2   4       68.97       63.49      3.98 o
   1  -2   4      640.04      609.74     15.25 o
   2  -2   4       86.53       81.70      4.96 o
   3  -2   4        8.15       10.56      5.46 o
   4  -2   4      107.32      108.20      6.84 o
   5  -2   4      112.57      135.54      7.80 o
   6  -2   4       60.08       72.43      6.33 o
   7  -2   4        4.48        0.24      8.14 o
   8  -2   4        4.74        4.93     10.26 o
   9  -2   4       21.78        0.59     14.19 o
  10  -2   4        0.66        4.42     13.35 o
 -12  -1   4        2.51        5.55     15.84 o
 -11  -1   4        2.53      -15.69     15.69 o
 -10  -1   4        3.24      -14.05     14.05 o
  -9  -1   4        1.26       11.28      9.99 o
  -8  -1   4        3.90        7.70      8.86 o
  -7  -1   4       22.35       37.91      5.03 o
  -6  -1   4       32.53       36.83      4.72 o
  -5  -1   4      104.71      125.53      6.82 o
  -4  -1   4      103.06      113.95      7.63 o
  -3  -1   4      792.69      837.84     17.80 o
  -2  -1   4      390.54      346.90     10.70 o
  -1  -1   4      609.42      587.42     13.33 o
   0  -1   4     1236.49     1261.15     19.94 o
   1  -1   4        7.64        6.90      2.02 o
   2  -1   4      250.00      257.02      9.66 o
   3  -1   4      366.38      336.27     11.85 o
   4  -1   4      535.90      535.52     16.47 o
   5  -1   4        6.45        0.24      6.32 o
   6  -1   4       67.86       75.25      5.63 o
   7  -1   4       46.80       59.28      6.04 o
   8  -1   4        1.42      -11.29     11.29 o
   9  -1   4        0.73       -4.65     12.09 o
  10  -1   4        1.85       18.81     10.82 o
  11  -1   4        3.57       13.48     13.48 o
 -11   0   4        0.51      -11.67     11.67 o
 -10   0   4        2.13       11.47      8.51 o
  -9   0   4        0.42       -4.01      8.10 o
  -8   0   4       26.02        0.42      9.25 o
  -7   0   4        1.72        8.33      5.63 o
  -6   0   4       31.23       46.50      7.55 o
  -5   0   4       94.74      117.78      6.67 o
  -4   0   4      122.74      115.17      4.69 o
  -3   0   4      297.88      321.30      9.71 o
  -2   0   4      235.50      246.61      6.18 o
  -1   0   4      275.67      246.09      7.18 o
   0   0   4      296.10      284.46      6.04 o
   1   0   4      859.40      836.25     21.38 o
   2   0   4      981.00      915.89     22.89 o
   3   0   4      592.72      563.85     10.09 o
   4   0   4      147.11      156.10      7.68 o
   5   0   4      407.49      420.84     10.52 o
   6   0   4       74.53       83.85      3.77 o
   7   0   4        5.56        6.64      5.29 o
   8   0   4       18.19       17.47      5.13 o
   9   0   4       10.72       17.11      7.07 o
  10   0   4        3.21        9.07     11.32 o
  11   0   4        3.29       14.17      9.06 o
 -11   1   4        1.22        6.55     14.27 o
 -10   1   4        1.05        3.29     12.11 o
  -9   1   4        5.91       11.18      9.85 o
  -8   1   4        4.15        0.35     10.02 o
  -7   1   4       20.13        5.60      7.65 o
  -6   1   4       35.23       55.19      5.28 o
  -5   1   4       39.24       46.22      4.59 o
  -4   1   4      103.28      119.92      5.89 o
  -3   1   4      159.55      172.96      8.34 o
  -2   1   4       12.01       17.55      2.32 o
  -1   1   4      667.48      682.86     13.82 o
   0   1   4        5.62        8.09      1.75 o
   1   1   4      925.43      855.93     14.90 o
   2   1   4     1150.35     1088.75     17.88 o
   3   1   4      533.69      515.63     12.90 o
   4   1   4      163.69      170.75      8.14 o
   5   1   4      103.24      111.66      5.81 o
   6   1   4       65.54       71.54      4.92 o
   7   1   4       93.54      113.94      6.01 o
   8   1   4       56.55       73.45      6.31 o
   9   1   4       33.92       37.23      6.89 o
  10   1   4        6.03       11.70     12.45 o
  11   1   4        0.30      -14.87     14.87 o
  12   1   4        3.60       -5.79     16.48 o
 -11   2   4        0.69        6.75     14.37 o
 -10   2   4        5.36       -9.65     13.74 o
  -9   2   4        1.07       -1.69     13.11 o
  -8   2   4        7.37       10.37      8.70 o
  -7   2   4       60.57       -2.87     10.07 o
  -6   2   4       61.27       24.90      4.76 o
  -5   2   4       63.71       67.71      5.21 o
  -4   2   4       15.03       18.18      3.30 o
  -3   2   4      145.94      161.40      9.02 o
  -2   2   4      286.12      285.24     10.54 o
  -1   2   4        5.39        5.07      1.98 o
   0   2   4     1073.54     1081.65     17.47 o
   1   2   4       53.89       46.46      3.05 o
   2   2   4      394.46      385.85     10.36 o
   3   2   4       24.07       33.46      2.54 o
   4   2   4      588.31      580.43     14.74 o
   5   2   4       32.20       33.33      3.36 o
   6   2   4        7.93        8.88      5.89 o
   7   2   4      239.15      240.68     13.79 o
   8   2   4       22.38       21.35      5.34 o
   9   2   4       22.14       21.03      6.18 o
  10   2   4       12.86       28.52      6.61 o
  11   2   4        5.48        1.66     13.66 o
  12   2   4        0.10       -2.55     14.10 o
 -10   3   4        0.35       14.24     13.49 o
  -9   3   4       11.77       -9.70     13.94 o
  -8   3   4        6.09       13.31     10.95 o
  -7   3   4       36.25        0.69      9.65 o
  -6   3   4        0.96       -0.03      7.30 o
  -5   3   4      314.45      397.42     17.33 o
  -4   3   4       88.35      106.17      6.23 o
  -3   3   4       29.98       36.91      3.49 o
  -2   3   4      323.53      346.34     11.90 o
  -1   3   4      649.75      659.14     14.85 o
   0   3   4      990.51      986.87     17.59 o
   1   3   4       65.00       56.97      3.50 o
   2   3   4       27.93       25.27      2.13 o
   3   3   4       55.31       55.41      3.65 o
   4   3   4        8.32        9.39      2.26 o
   5   3   4      124.50      119.74      5.75 o
   6   3   4      303.10      286.52     12.82 o
   7   3   4        1.24       -3.82      6.43 o
   8   3   4       13.21       13.34      8.62 o
   9   3   4        7.55       12.79      5.19 o
  10   3   4        2.13       -0.31     11.12 o
  11   3   4        0.58       -6.53     13.03 o
  12   3   4        4.62        7.39     14.84 o
  -9   4   4        2.17       -4.38     14.31 o
  -8   4   4        4.56        3.16     11.52 o
  -7   4   4        4.27       12.17     10.26 o
  -6   4   4       65.58        7.67      8.83 o
  -5   4   4        2.14       -2.23      8.53 o
  -4   4   4      170.00      209.91     12.80 o
  -3   4   4      256.21      285.48     13.47 o
  -2   4   4      658.13      757.20     18.55 o
  -1   4   4       25.28       23.26      2.90 o
   0   4   4      307.15      296.29     10.33 o
   1   4   4      428.09      390.08     11.29 o
   2   4   4      321.27      324.38     10.34 o
   3   4   4      274.04      254.35      9.36 o
   4   4   4       45.32       36.66      3.34 o
   5   4   4      163.19      151.88      9.42 o
   6   4   4       60.09       54.82      4.45 o
   7   4   4       30.09       25.58      4.41 o
   8   4   4        2.23        4.44      6.69 o
   9   4   4        2.22        3.29      7.85 o
  10   4   4        0.17       -6.56     11.10 o
  11   4   4        4.03        6.01     12.78 o
  12   4   4        0.45       13.27     13.54 o
  13   4   4        0.27       -4.29     15.49 o
  -9   5   4        0.36       -7.67     16.15 o
  -8   5   4        3.18       14.42     13.46 o
  -7   5   4        2.14       -5.39     12.44 o
  -6   5   4       12.75        8.36      9.71 o
  -5   5   4       10.80        4.76      9.03 o
  -4   5   4       55.89       58.67      5.72 o
  -3   5   4       75.52      101.31      6.68 o
  -2   5   4      134.90      130.83      6.95 o
  -1   5   4      221.72      216.75     11.10 o
   0   5   4      131.25      130.98      8.11 o
   1   5   4      193.03      208.91      9.18 o
   2   5   4       99.64       93.01      4.71 o
   3   5   4      842.46      771.74     17.66 o
   4   5   4      290.39      262.57     11.49 o
   5   5   4      617.67      592.76     16.83 o
   6   5   4      138.65      122.88      7.19 o
   7   5   4       48.53       56.87      5.08 o
   8   5   4       21.21        5.17      9.36 o
   9   5   4       10.50       20.09     10.69 o
  10   5   4        2.32       -5.79     11.11 o
  11   5   4        0.42       -7.17     13.32 o
  12   5   4        0.64       11.12     14.70 o
  13   5   4        0.49      -18.04     18.04 o
  -8   6   4        0.29       12.73     15.27 o
  -7   6   4        2.74      -11.57     14.93 o
  -6   6   4        6.87       18.49     12.43 o
  -5   6   4       20.01      -12.31     12.31 o
  -4   6   4       45.11       -0.95      9.56 o
  -3   6   4        1.24       -8.90      8.90 o
  -2   6   4       17.28       12.58      7.83 o
  -1   6   4      125.50      157.57     10.16 o
   0   6   4       59.16       59.95      4.25 o
   1   6   4      126.74      121.89      6.02 o
   2   6   4      138.60      122.59      6.21 o
   3   6   4      307.76      317.51     11.92 o
   4   6   4      135.81      123.67      6.31 o
   5   6   4        1.80       -1.04      5.69 o
   6   6   4      398.23      359.83     15.44 o
   7   6   4        3.42        4.64      7.01 o
   8   6   4        9.16        4.10      7.68 o
   9   6   4        0.82       -0.08     10.57 o
  10   6   4       65.13       74.20      8.15 o
  11   6   4        0.71      -13.63     14.31 o
  12   6   4        1.92        8.63     15.01 o
  13   6   4        0.38      -13.64     17.73 o
  -7   7   4        1.47       -2.30     14.32 o
  -6   7   4        5.58       14.40     12.14 o
  -5   7   4       10.09        5.03     11.84 o
  -4   7   4        3.53        6.06     10.02 o
  -3   7   4       75.09       44.11      6.08 o
  -2   7   4        1.13       -0.72      7.10 o
  -1   7   4       30.03       39.38      4.51 o
   0   7   4        5.13       10.06      6.96 o
   1   7   4      554.63      583.84     18.48 o
   2   7   4       19.18       17.56      3.91 o
   3   7   4        1.69        5.27      5.69 o
   4   7   4       31.44       31.13      3.71 o
   5   7   4        5.15       -6.50      6.50 o
   6   7   4       83.58       75.71      5.49 o
   7   7   4        2.63        6.45      8.10 o
   8   7   4       79.79       79.45      6.48 o
   9   7   4       25.61        4.00     12.46 o
  10   7   4        3.03        2.80     11.45 o
  11   7   4        2.61       -1.30     12.34 o
  12   7   4        5.09        9.62     15.39 o
  13   7   4        0.10       15.36     14.09 o
  -6   8   4        2.27       16.05     12.96 o
  -5   8   4        6.61        0.98     13.38 o
  -4   8   4        4.05       -0.25     12.21 o
  -3   8   4       14.98       14.59     10.24 o
  -2   8   4       28.33       31.99      5.99 o
  -1   8   4       39.55       46.07      5.86 o
   0   8   4      101.23      124.81      6.90 o
   1   8   4       28.39       32.35      4.54 o
   2   8   4       60.00       65.32      5.16 o
   3   8   4       21.84       19.32      4.48 o
   4   8   4       24.99       24.05      4.57 o
   5   8   4        5.90       -7.56      7.56 o
   6   8   4        6.62       -2.23      7.60 o
   7   8   4       17.63       21.82      5.03 o
   8   8   4       25.87       16.95     10.96 o
   9   8   4        0.22      -11.86     11.86 o
  10   8   4        0.33        2.64     12.45 o
  11   8   4        0.82       -5.07     12.98 o
  12   8   4        1.53      -13.14     15.81 o
  13   8   4        0.51       20.96     15.08 o
  -5   9   4        2.61        2.04     13.68 o
  -4   9   4        4.32      -15.62     15.62 o
  -3   9   4        6.35        6.18     10.74 o
  -2   9   4       23.39        9.66     12.90 o
  -1   9   4       15.70       15.73     10.61 o
   0   9   4       53.92       63.61      6.82 o
   1   9   4        3.32        7.94      6.23 o
   2   9   4       20.92        3.21     10.09 o
   3   9   4        0.64        5.53      8.47 o
   4   9   4       17.44        8.82      8.72 o
   5   9   4       48.28       48.10      5.81 o
   6   9   4        3.18       -1.49      9.68 o
   7   9   4        5.12       16.05      9.19 o
   8   9   4       34.84       11.91     12.19 o
   9   9   4        6.55       -5.04     12.45 o
  10   9   4        0.27      -12.99     12.99 o
  11   9   4       10.66       21.19      7.91 o
  12   9   4       19.55       22.09      9.16 o
  13   9   4        4.53       12.19     17.58 o
  -4  10   4        3.80       17.70     14.19 o
  -3  10   4        3.42      -15.06     15.56 o
  -2  10   4        3.89      -13.51     14.52 o
  -1  10   4        8.45        8.27     11.24 o
   0  10   4        2.96        9.19     11.63 o
   1  10   4       19.94       21.83     11.17 o
   2  10   4       34.41       35.23      6.92 o
   3  10   4        0.37      -10.98     10.98 o
   4  10   4       34.60       34.16      6.60 o
   5  10   4       13.30       10.17     10.73 o
   6  10   4        2.80       -1.17     10.33 o
   7  10   4        0.66        9.77     10.60 o
   8  10   4        0.58       -9.01     12.07 o
   9  10   4        0.48       -5.00     12.97 o
  10  10   4        1.63        7.32     12.55 o
  11  10   4        1.64        0.66     16.44 o
  12  10   4       15.31       20.94     16.96 o
  -3  11   4        1.91      -18.29     18.29 o
  -2  11   4        2.17       10.72     14.43 o
  -1  11   4        0.29       -1.98     12.01 o
   0  11   4        2.14       -4.52     12.01 o
   1  11   4        6.12       17.26      6.66 o
   2  11   4        0.61      -12.87     12.87 o
   3  11   4       61.22       66.89      8.10 o
   4  11   4        0.67        7.35     11.42 o
   5  11   4        4.86      -11.93     11.93 o
   6  11   4        2.03        4.82     11.42 o
   7  11   4       34.32       25.65      8.01 o
   8  11   4        0.29        3.52     13.87 o
   9  11   4        0.08        4.31     12.28 o
  10  11   4        4.89       20.97     14.37 o
  11  11   4        0.46       14.81     10.62 o
  12  11   4        0.18       -8.72     17.59 o
  -1  12   4        0.66        2.20     14.86 o
   0  12   4        1.54        8.76     13.32 o
   1  12   4        1.19       -8.33     13.31 o
   2  12   4        0.29       -8.98     13.00 o
   3  12   4        2.86       -6.21     12.39 o
   4  12   4        0.52       -9.47     12.59 o
   5  12   4        3.04        4.67     11.90 o
   6  12   4        1.42       16.88     12.43 o
   7  12   4        3.80       -4.34     12.01 o
   8  12   4       10.73       -2.86     14.44 o
   9  12   4        2.00        0.18     14.38 o
  10  12   4        0.58        2.04     15.00 o
  11  12   4        0.09       -4.63     15.34 o
  -8 -10   5        0.04       14.93     14.34 o
  -7 -10   5        0.72       13.28     14.24 o
  -6 -10   5        0.98      -15.49     15.49 o
  -5 -10   5        2.14      -11.58     16.32 o
  -4 -10   5        0.84        6.86     14.65 o
  -3 -10   5        8.73       20.98     14.52 o
  -2 -10   5        0.10       25.01     13.84 o
  -1 -10   5        2.47        0.63     16.36 o
   0 -10   5        1.61       -3.27     15.82 o
  -9  -9   5        3.28       -0.01     16.42 o
  -8  -9   5        1.09        0.64     15.32 o
  -7  -9   5        0.17        8.74     13.61 o
  -6  -9   5        0.88        1.14     14.36 o
  -5  -9   5        2.15       -4.46     13.17 o
  -4  -9   5       10.01       -4.22     12.43 o
  -3  -9   5        2.40      -14.19     14.19 o
  -2  -9   5        1.16      -11.34     14.57 o
  -1  -9   5        5.48       13.04     13.83 o
   0  -9   5        2.30       -5.46     14.34 o
   1  -9   5        4.11       -6.84     13.23 o
   2  -9   5        4.12      -14.35     17.98 o
 -10  -8   5        0.26       -1.88     15.15 o
  -9  -8   5        0.03       11.17      9.46 o
  -8  -8   5        0.84      -11.27     13.68 o
  -7  -8   5        1.89       26.08     13.87 o
  -6  -8   5        8.27      -13.64     13.64 o
  -5  -8   5        0.22      -13.28     13.28 o
  -4  -8   5       11.75        5.33     11.28 o
  -3  -8   5        7.64        3.49     12.61 o
  -2  -8   5       11.43        2.41     11.97 o
  -1  -8   5       13.11       19.74     11.83 o
   0  -8   5        4.38       -0.64     12.16 o
   1  -8   5        2.73       -5.30     14.30 o
   2  -8   5       18.01       25.76     14.21 o
   3  -8   5        5.04        6.91     14.77 o
   4  -8   5        3.50        0.92     15.49 o
 -11  -7   5        0.10      -16.16     16.16 o
 -10  -7   5        0.30        6.74     15.42 o
  -9  -7   5        0.05       -6.71     14.07 o
  -8  -7   5        0.39      -14.33     14.33 o
  -7  -7   5        7.14       -5.76     12.56 o
  -6  -7   5        0.22        8.47     11.17 o
  -5  -7   5       25.82       31.33      6.05 o
  -4  -7   5        0.38       -5.64     10.70 o
  -3  -7   5       17.78       16.73      6.08 o
  -2  -7   5       26.08        7.92     11.50 o
  -1  -7   5        4.91       15.75     10.39 o
   0  -7   5       40.77       41.77      7.29 o
   1  -7   5       22.57       32.26      7.04 o
   2  -7   5       13.02       12.83     13.40 o
   3  -7   5        3.35      -11.77     13.35 o
   4  -7   5       14.74        5.36     15.06 o
   5  -7   5        6.39        4.09     15.86 o
 -11  -6   5        0.03       19.54     14.47 o
 -10  -6   5        4.01       18.17      9.52 o
  -9  -6   5        0.36       -1.75     13.66 o
  -8  -6   5        5.39       18.74     12.10 o
  -7  -6   5        0.16       -1.90     10.39 o
  -6  -6   5        5.43       12.91      8.80 o
  -5  -6   5       16.95       -6.87     11.53 o
  -4  -6   5       15.24        8.40      9.44 o
  -3  -6   5        5.44       -7.71      9.69 o
  -2  -6   5       11.42        5.94      9.96 o
  -1  -6   5       71.70       80.51      6.44 o
   0  -6   5       33.45       20.12      5.94 o
   1  -6   5       34.64       28.75      6.29 o
   2  -6   5       10.59       24.52      5.80 o
   3  -6   5       47.09       49.84      7.43 o
   4  -6   5        3.00       -7.53     15.11 o
   5  -6   5        9.19      -12.68     15.72 o
   6  -6   5       11.63        2.72     14.94 o
 -11  -5   5        0.90      -10.45     15.59 o
 -10  -5   5        0.10      -12.71     14.99 o
  -9  -5   5        9.94       17.30      9.09 o
  -8  -5   5        2.68       13.51     11.56 o
  -7  -5   5        7.44       -4.62     11.38 o
  -6  -5   5        9.46       14.23     10.08 o
  -5  -5   5        6.94       -4.45      8.71 o
  -4  -5   5        6.04       -0.08      7.98 o
  -3  -5   5      128.25      125.62      6.74 o
  -2  -5   5       18.00        0.11      7.55 o
  -1  -5   5       28.34       30.35      4.72 o
   0  -5   5       48.11       40.04      5.47 o
   1  -5   5       39.88       40.86      5.21 o
   2  -5   5       51.11       57.26      6.05 o
   3  -5   5       13.25       11.58      9.89 o
   4  -5   5       23.18       35.88      6.42 o
   5  -5   5       26.35       33.35      7.89 o
   6  -5   5        8.68        7.40     13.29 o
   7  -5   5        7.75        4.24     17.05 o
 -11  -4   5        0.02        0.01     14.26 o
 -10  -4   5        0.98       15.59     13.20 o
  -9  -4   5        8.30       12.69      8.55 o
  -8  -4   5        1.46      -10.92     10.92 o
  -7  -4   5       28.40       32.96      5.61 o
  -6  -4   5        5.92       13.54      7.55 o
  -5  -4   5       54.41       60.63      5.32 o
  -4  -4   5       69.67       72.18      5.43 o
  -3  -4   5       13.91       16.39      3.79 o
  -2  -4   5      240.27      228.93     12.79 o
  -1  -4   5       24.51       26.06      4.12 o
   0  -4   5      108.25      113.91      6.94 o
   1  -4   5        5.09        5.56      5.85 o
   2  -4   5      125.88      109.90      6.55 o
   3  -4   5       30.05       26.88      5.20 o
   4  -4   5       49.83       53.43      5.82 o
   5  -4   5       34.45       44.79      6.37 o
   6  -4   5        4.01        9.15     10.28 o
   7  -4   5        5.15       16.81     13.76 o
   8  -4   5        6.41       -9.40     15.52 o
 -11  -3   5        3.16       24.17     12.48 o
 -10  -3   5        0.17      -14.44     14.44 o
  -9  -3   5        1.32        4.38     11.54 o
  -8  -3   5        0.53      -11.26     11.26 o
  -7  -3   5       68.93       80.91      6.68 o
  -6  -3   5       17.20        4.87      8.80 o
  -5  -3   5       25.27       32.75      4.28 o
  -4  -3   5      179.06      181.73     11.57 o
  -3  -3   5      111.46      102.02      6.54 o
  -2  -3   5      125.05      101.03      6.41 o
  -1  -3   5      135.06      136.25      6.54 o
   0  -3   5       91.10      101.88      5.84 o
   1  -3   5      228.61      213.69     11.17 o
   2  -3   5       29.38       34.91      4.07 o
   3  -3   5      200.69      206.58     12.98 o
   4  -3   5       72.06       83.26      5.76 o
   5  -3   5        4.04       -3.13      9.08 o
   6  -3   5       29.83       51.37      6.38 o
   7  -3   5        6.47       12.15     11.41 o
   8  -3   5        1.73        0.45     13.51 o
   9  -3   5        2.53        6.57     14.04 o
 -11  -2   5        0.03        8.28     15.93 o
 -10  -2   5        0.58       15.07     11.98 o
  -9  -2   5        0.94        6.18     12.07 o
  -8  -2   5       31.31       31.96      6.53 o
  -7  -2   5       32.74       38.17      5.61 o
  -6  -2   5      120.69      171.90      9.24 o
  -5  -2   5       51.88       58.22      4.80 o
  -4  -2   5      139.78      136.91      7.09 o
  -3  -2   5        4.98        3.15      5.06 o
  -2  -2   5      258.61      266.25     11.05 o
  -1  -2   5      209.92      193.36      9.82 o
   0  -2   5      311.59      302.84     11.89 o
   1  -2   5      453.99      443.14     14.22 o
   2  -2   5      188.96      179.10     10.60 o
   3  -2   5      146.22      155.85     10.13 o
   4  -2   5       42.48       42.40      4.74 o
   5  -2   5      108.91      122.04      8.11 o
   6  -2   5       12.88       24.34      5.16 o
   7  -2   5       12.34       18.42      9.49 o
   8  -2   5       10.94       18.16     11.39 o
   9  -2   5        8.11       16.21     13.75 o
  10  -2   5        0.23       -2.71     13.88 o
 -11  -1   5        0.67      -17.45     17.45 o
 -10  -1   5        1.53       17.75      9.56 o
  -9  -1   5        0.42      -11.15     11.96 o
  -8  -1   5        4.64        3.21      9.98 o
  -7  -1   5       26.18       31.47      5.67 o
  -6  -1   5       10.84       20.31      4.42 o
  -5  -1   5       10.58       10.68      6.66 o
  -4  -1   5       30.22       34.78      3.75 o
  -3  -1   5      242.00      257.33     11.54 o
  -2  -1   5       25.88       25.63      3.00 o
  -1  -1   5      254.46      237.24     10.06 o
   0  -1   5      264.22      245.90     10.23 o
   1  -1   5      584.16      560.79     14.69 o
   2  -1   5      199.33      215.14      9.96 o
   3  -1   5      306.17      300.59     12.04 o
   4  -1   5        3.95        0.52      5.95 o
   5  -1   5      149.20      154.87      8.02 o
   6  -1   5       94.56      119.92      7.62 o
   7  -1   5       53.85       67.49      6.42 o
   8  -1   5       22.79       14.39     10.94 o
   9  -1   5        1.14       -0.07     10.87 o
  10  -1   5        2.47        2.19     13.16 o
 -11   0   5        0.12      -10.98     10.98 o
 -10   0   5        0.72        0.20     10.11 o
  -9   0   5        6.94       11.41      8.47 o
  -8   0   5       11.07       13.05      4.70 o
  -7   0   5       24.35       27.92      3.78 o
  -6   0   5       26.12       37.11      4.53 o
  -5   0   5        5.74       10.49      3.40 o
  -4   0   5       41.35       44.01      2.86 o
  -3   0   5      206.48      232.77     13.18 o
  -2   0   5       41.27       40.91      2.18 o
  -1   0   5      551.98      550.26     21.58 o
   0   0   5       51.40       48.64      2.18 o
   1   0   5      105.46      100.63      3.78 o
   2   0   5      119.56      107.38      3.71 o
   3   0   5       28.30       27.73      2.21 o
   4   0   5      790.42      779.73     14.02 o
   5   0   5        3.19        2.91      4.36 o
   6   0   5      131.42      145.75      5.86 o
   7   0   5       26.70       31.24      3.80 o
   8   0   5       70.52       86.96      9.67 o
   9   0   5        1.85       -8.62      8.62 o
  10   0   5        2.60        4.28     17.18 o
  11   0   5        2.92        8.88      9.71 o
 -11   1   5        1.15        1.16     14.89 o
 -10   1   5        5.65       10.31     14.36 o
  -9   1   5        1.74        6.61     10.62 o
  -8   1   5        9.50       -0.63      6.97 o
  -7   1   5       13.35        8.93      9.44 o
  -6   1   5       30.15       41.20      5.29 o
  -5   1   5      252.63      304.86     14.50 o
  -4   1   5        7.78        7.57      5.81 o
  -3   1   5      139.50      161.21      9.46 o
  -2   1   5      185.82      185.09      8.74 o
  -1   1   5     1137.28     1169.17     20.56 o
   0   1   5        9.38       11.46      2.07 o
   1   1   5        4.34        3.93      4.03 o
   2   1   5      244.62      218.06      8.84 o
   3   1   5       44.91       48.60      3.34 o
   4   1   5      182.87      195.54      9.65 o
   5   1   5      165.58      165.15      7.67 o
   6   1   5       95.39       93.99      5.92 o
   7   1   5       10.35        3.71      8.37 o
   8   1   5        4.18        2.64      9.02 o
   9   1   5       37.83       47.68      7.65 o
  10   1   5        9.68       21.78     11.80 o
  11   1   5        1.55        2.80     12.69 o
 -10   2   5        1.37       22.07     13.20 o
  -9   2   5        3.96        4.65     10.97 o
  -8   2   5        3.05        0.72     11.03 o
  -7   2   5       25.57       -5.86      8.98 o
  -6   2   5       11.09       11.55      8.22 o
  -5   2   5       69.95       88.06      5.81 o
  -4   2   5      295.36      363.95     14.75 o
  -3   2   5      274.50      303.61     12.54 o
  -2   2   5      366.81      401.13     12.79 o
  -1   2   5      324.91      344.62     11.33 o
   0   2   5     1892.82     1902.87     26.76 o
   1   2   5      355.01      318.35     10.16 o
   2   2   5      329.47      300.09     10.24 o
   3   2   5       29.70       30.59      2.81 o
   4   2   5      214.46      215.39      9.72 o
   5   2   5       72.14       71.52      4.61 o
   6   2   5       10.68       11.74      3.86 o
   7   2   5       13.98       15.52      8.43 o
   8   2   5        3.11        3.60      8.98 o
   9   2   5        3.90       -8.16      9.92 o
  10   2   5        2.16       -4.35     11.96 o
  11   2   5        8.99       27.04     13.65 o
  12   2   5        0.39      -12.78     15.88 o
 -10   3   5        0.39        3.65     13.49 o
  -9   3   5        2.82        5.29     14.44 o
  -8   3   5        4.25        7.45     10.33 o
  -7   3   5        5.09       -3.61     10.24 o
  -6   3   5       21.03        9.98      7.71 o
  -5   3   5       38.31       38.90      5.36 o
  -4   3   5       81.20       99.33      5.74 o
  -3   3   5       93.50       86.50      4.92 o
  -2   3   5      318.69      321.58     12.24 o
  -1   3   5      285.86      304.08     11.37 o
   0   3   5      212.11      193.96      8.35 o
   1   3   5      168.41      173.41      7.71 o
   2   3   5     1118.77     1099.97     19.77 o
   3   3   5     1021.06      975.44     19.30 o
   4   3   5       15.99       15.46      2.92 o
   5   3   5        9.27        8.90      5.01 o
   6   3   5        4.78       -6.37      6.79 o
   7   3   5      139.56      127.61      7.91 o
   8   3   5       21.51       25.36      5.60 o
   9   3   5       21.44       18.31     10.77 o
  10   3   5       12.46       24.06      6.78 o
  11   3   5        5.94       17.77     12.07 o
  12   3   5        0.18        3.64     15.47 o
  -9   4   5        0.15       -3.32     14.34 o
  -8   4   5        1.49       21.01     10.95 o
  -7   4   5        8.47        8.02     10.80 o
  -6   4   5       26.73       14.96      9.59 o
  -5   4   5        7.86       15.11      8.10 o
  -4   4   5        8.82       15.81      4.13 o
  -3   4   5       34.99       45.95      4.35 o
  -2   4   5       52.17       56.26      3.96 o
  -1   4   5      443.62      472.52     14.85 o
   0   4   5      302.96      297.66     11.13 o
   1   4   5      197.32      190.47      9.25 o
   2   4   5      317.74      326.71     11.25 o
   3   4   5      215.10      234.35      9.60 o
   4   4   5       72.62       66.80      4.19 o
   5   4   5      328.97      308.80     12.67 o
   6   4   5       90.15       92.35      5.34 o
   7   4   5       17.07       14.09      8.07 o
   8   4   5       17.95       16.04      5.23 o
   9   4   5       10.58        3.05     10.59 o
  10   4   5       71.97      101.95      8.22 o
  11   4   5       33.31       16.73     16.28 o
  12   4   5        0.10       22.88     12.06 o
  -9   5   5        2.29       14.68     14.92 o
  -8   5   5        1.52      -16.80     16.80 o
  -7   5   5        1.44        8.35     11.57 o
  -6   5   5        7.21      -11.99     11.99 o
  -5   5   5       16.93       13.12      9.08 o
  -4   5   5       40.10       48.86      5.63 o
  -3   5   5        4.12       -8.09      8.09 o
  -2   5   5       53.75       74.65      4.97 o
  -1   5   5       37.31       33.93      3.92 o
   0   5   5      139.12      143.63      6.75 o
   1   5   5      713.33      733.62     17.82 o
   2   5   5      107.79      117.50      7.77 o
   3   5   5       44.79       43.38      3.59 o
   4   5   5       50.82       48.83      3.87 o
   5   5   5      454.80      412.01     15.41 o
   6   5   5       30.96       40.09      4.46 o
   7   5   5      110.64      101.26      6.43 o
   8   5   5       65.85       55.93      6.02 o
   9   5   5        2.63        1.60     10.62 o
  10   5   5        0.31        5.91     12.04 o
  11   5   5       10.75       14.44     14.39 o
  12   5   5        8.60       -7.19     16.81 o
  13   5   5        0.25       15.74     14.96 o
  -8   6   5        2.62      -13.96     16.42 o
  -7   6   5        8.55       17.70     12.14 o
  -6   6   5        0.81      -11.75     11.93 o
  -5   6   5        7.89       12.43      9.73 o
  -4   6   5       33.62       -1.96     11.09 o
  -3   6   5       56.20       59.65      6.05 o
  -2   6   5       64.34       73.96      5.69 o
  -1   6   5       44.44       43.78      4.66 o
   0   6   5        2.19        3.48      5.81 o
   1   6   5        2.09        6.04      5.32 o
   2   6   5      139.33      135.17      6.53 o
   3   6   5       93.80       89.39      5.56 o
   4   6   5       41.29       46.75      3.94 o
   5   6   5       54.59       45.14      3.97 o
   6   6   5      383.76      366.32     15.78 o
   7   6   5        5.32        9.82      5.61 o
   8   6   5        1.97        5.64      7.97 o
   9   6   5        2.21        3.80     10.78 o
  10   6   5        4.40       13.76      8.07 o
  11   6   5        6.03        5.78     13.69 o
  12   6   5        1.71      -16.53     16.53 o
  13   6   5        1.88      -18.98     18.98 o
  -7   7   5        1.21        2.70     16.31 o
  -6   7   5       10.80       -2.10     13.85 o
  -5   7   5        9.47      -12.79     13.37 o
  -4   7   5        5.14        6.77     10.77 o
  -3   7   5       54.11       15.04     10.53 o
  -2   7   5       41.46       45.67      6.00 o
  -1   7   5       45.98       45.99      5.30 o
   0   7   5       52.34       65.05      5.04 o
   1   7   5        1.92       -4.10      6.60 o
   2   7   5       44.03       42.62      4.28 o
   3   7   5       38.18       38.99      4.28 o
   4   7   5      145.85      133.25      7.27 o
   5   7   5       20.46       24.54      4.25 o
   6   7   5       10.37        9.07      7.10 o
   7   7   5       20.95       27.17      4.66 o
   8   7   5       15.14        6.86      9.26 o
   9   7   5       19.23        2.68     12.32 o
  10   7   5        0.36        2.33     11.09 o
  11   7   5        1.28        7.42     13.08 o
  12   7   5        1.89        0.61     16.04 o
  13   7   5        7.31        1.53     16.82 o
  -6   8   5        2.94        8.11     15.20 o
  -5   8   5        7.60       10.56     10.03 o
  -4   8   5       11.94        2.69     12.99 o
  -3   8   5        4.59       -2.37     10.66 o
  -2   8   5       12.23       16.47      8.86 o
  -1   8   5       39.56       39.22      6.29 o
   0   8   5       26.22       30.44      5.22 o
   1   8   5      110.83      131.34      8.23 o
   2   8   5       40.57       40.90      5.05 o
   3   8   5       33.22       28.63      4.67 o
   4   8   5        4.39        4.52      6.72 o
   5   8   5       61.09       62.57      5.15 o
   6   8   5        0.51       -3.31      7.13 o
   7   8   5        0.91        3.58      9.34 o
   8   8   5        7.18        9.90      9.82 o
   9   8   5        2.34      -13.18     13.18 o
  10   8   5        2.97        6.95     12.59 o
  11   8   5        1.92       -2.95     13.52 o
  12   8   5        0.05       -8.70     14.90 o
  13   8   5        3.78        9.03     17.07 o
  -5   9   5        0.11       -7.75     15.85 o
  -4   9   5       11.40      -15.88     15.88 o
  -3   9   5        3.13       -9.81     13.29 o
  -2   9   5        2.07        6.35     10.63 o
  -1   9   5        6.25       18.96     10.21 o
   0   9   5       29.17       22.91     11.63 o
   1   9   5       42.61       50.18      6.39 o
   2   9   5       41.58       44.94      5.64 o
   3   9   5       12.30        9.57      8.90 o
   4   9   5       21.29       19.93      4.91 o
   5   9   5        1.32       -9.61      9.61 o
   6   9   5       14.02        9.70      9.46 o
   7   9   5      103.35       93.88      7.26 o
   8   9   5       13.25        8.01     11.26 o
   9   9   5       12.51        6.74     11.67 o
  10   9   5        0.91        4.97     11.23 o
  11   9   5        0.11        6.50     14.95 o
  12   9   5        1.98       17.61     15.89 o
  -4  10   5        1.53       -5.03     15.56 o
  -3  10   5        5.37      -12.36     15.19 o
  -2  10   5        4.43      -14.02     14.41 o
  -1  10   5        9.67       13.13     12.19 o
   0  10   5        0.60        7.87     11.88 o
   1  10   5        2.73       10.49     10.15 o
   2  10   5       16.05       -4.79     12.72 o
   3  10   5        3.13       12.34      9.97 o
   4  10   5       11.69       18.55      9.65 o
   5  10   5        3.92       -2.12     10.68 o
   6  10   5       11.03       13.52     10.09 o
   7  10   5        3.84       16.49     10.42 o
   8  10   5       16.96       24.58      7.17 o
   9  10   5        3.87       10.00     11.68 o
  10  10   5        0.83      -14.76     14.86 o
  11  10   5        1.18       12.40     14.49 o
  12  10   5        5.67       17.27     10.64 o
  -3  11   5        0.65        3.56     15.92 o
  -2  11   5        1.80        6.49     14.96 o
  -1  11   5        1.10       -5.01     16.23 o
   0  11   5        8.30       -6.09     14.61 o
   1  11   5        0.16      -12.41     12.41 o
   2  11   5        0.44       -7.46     12.24 o
   3  11   5        1.99        6.02     10.69 o
   4  11   5        3.31      -12.89     12.89 o
   5  11   5        8.59       -3.95     12.92 o
   6  11   5        9.51       13.95     11.74 o
   7  11   5        7.13       18.66     12.56 o
   8  11   5        4.71       23.90     12.56 o
   9  11   5        0.07        5.58     12.62 o
  10  11   5        4.32       -6.54     16.88 o
  11  11   5        0.39        0.70     14.65 o
  12  11   5        0.04       16.59     15.09 o
  -1  12   5        0.62       -2.66     12.42 o
   0  12   5        1.58       13.63     14.49 o
   1  12   5        0.79       10.34     13.02 o
   2  12   5        0.82       -0.09     12.37 o
   3  12   5        1.22        4.54     13.55 o
   4  12   5        0.24        0.85     11.51 o
   5  12   5        3.60       12.29     11.37 o
   6  12   5        4.33        3.23     12.94 o
   7  12   5       11.66       14.39     11.95 o
   8  12   5        3.13       12.31     12.06 o
   9  12   5        0.51      -10.87     14.85 o
  10  12   5        0.13        2.43     14.48 o
  11  12   5        3.60       15.94     10.76 o
  -5 -10   6        0.20      -17.55     17.55 o
  -4 -10   6        4.78       -1.07     16.72 o
  -3 -10   6        0.49       20.71     15.07 o
  -8  -9   6        0.26      -16.61     16.61 o
  -7  -9   6        0.02       11.60     15.43 o
  -6  -9   6        3.26      -13.25     15.73 o
  -5  -9   6        0.08       -5.56     14.62 o
  -4  -9   6        1.15       23.85     13.23 o
  -3  -9   6        2.57      -15.57     15.57 o
  -2  -9   6        2.01       -6.53     16.65 o
  -1  -9   6        8.85       20.57     16.96 o
   0  -9   6        0.16      -16.05     16.05 o
   1  -9   6        5.40       -5.68     17.28 o
  -9  -8   6        4.34       16.72     16.06 o
  -8  -8   6        5.31       20.36     13.83 o
  -7  -8   6        0.04       -9.62     13.45 o
  -6  -8   6        2.44       18.33     13.56 o
  -5  -8   6        0.54       19.76      6.87 o
  -4  -8   6        5.05       -8.93     15.38 o
  -3  -8   6        0.70        1.73     11.63 o
  -2  -8   6        7.71       -1.64     11.95 o
  -1  -8   6        7.87       22.68     11.86 o
   0  -8   6        5.68      -12.98     14.04 o
   1  -8   6        3.70       16.73     13.56 o
   2  -8   6        2.50      -17.17     17.17 o
   3  -8   6        5.95      -17.81     17.81 o
 -10  -7   6        0.32        6.91     11.69 o
  -9  -7   6        3.99       -6.13     13.21 o
  -8  -7   6        0.30      -16.17     16.17 o
  -7  -7   6        0.74        8.41     11.83 o
  -6  -7   6        0.22       14.38     12.74 o
  -5  -7   6       17.93       -0.21     13.16 o
  -4  -7   6        0.27        2.63     11.06 o
  -3  -7   6       20.73       11.42     12.88 o
  -2  -7   6        1.10      -11.99     11.99 o
  -1  -7   6        8.31      -11.56     13.39 o
   0  -7   6        9.63       14.16     12.91 o
   1  -7   6       19.22       16.00     11.72 o
   2  -7   6        2.77       12.24     12.57 o
   3  -7   6        6.51        9.45     13.67 o
   4  -7   6        7.75       -6.84     16.67 o
 -10  -6   6        0.09       -3.91     14.75 o
  -9  -6   6        0.46      -12.68     13.82 o
  -8  -6   6        3.91        7.88     13.38 o
  -7  -6   6        2.33       10.55     12.44 o
  -6  -6   6        4.27       -8.64     11.16 o
  -5  -6   6        6.81       18.01      9.66 o
  -4  -6   6        3.31       10.98      9.24 o
  -3  -6   6       42.16       38.40      6.30 o
  -2  -6   6        4.41        7.30      9.58 o
  -1  -6   6       18.62       25.32      5.95 o
   0  -6   6       10.28       14.29      6.12 o
   1  -6   6        4.30       -2.95     10.72 o
   2  -6   6       69.88       69.92      8.23 o
   3  -6   6        1.13       -5.97     12.66 o
   4  -6   6       14.38       14.07      9.68 o
   5  -6   6        1.19       12.22     14.30 o
   6  -6   6        5.77       12.87     14.30 o
 -11  -5   6        0.05        4.69     15.00 o
 -10  -5   6        0.39        9.45     13.96 o
  -9  -5   6        0.56       20.00     13.35 o
  -8  -5   6        1.24        2.92     12.57 o
  -7  -5   6       22.76        3.65     13.67 o
  -6  -5   6        0.90       10.10      9.95 o
  -5  -5   6       18.12       15.48     10.02 o
  -4  -5   6       23.27        5.45     10.03 o
  -3  -5   6       24.90       21.71      5.54 o
  -2  -5   6       20.37       12.76     10.47 o
  -1  -5   6       33.14       27.23      5.63 o
   0  -5   6       70.50       73.88      6.01 o
   1  -5   6       13.44        9.87      6.82 o
   2  -5   6       19.80        9.56     11.87 o
   3  -5   6       33.45       35.87      7.09 o
   4  -5   6        9.20       10.56     12.03 o
   5  -5   6        9.59        8.71     14.62 o
   6  -5   6        0.57       -2.99     13.89 o
   7  -5   6        9.44        0.64     15.25 o
 -11  -4   6        0.40        7.83     13.55 o
 -10  -4   6        0.17        3.04     14.91 o
  -9  -4   6        3.90      -13.20     13.20 o
  -8  -4   6        1.03      -11.64     11.64 o
  -7  -4   6        4.68       12.63      6.34 o
  -6  -4   6       32.13       41.16      5.34 o
  -5  -4   6       16.63       16.21      8.82 o
  -4  -4   6       42.06       35.61      5.29 o
  -3  -4   6        8.35        4.30      7.47 o
  -2  -4   6      347.00      310.32     15.90 o
  -1  -4   6       15.74       16.64      4.32 o
   0  -4   6      104.50      105.95      6.33 o
   1  -4   6       58.65       64.18      5.53 o
   2  -4   6       49.30       39.41      5.48 o
   3  -4   6       15.60       20.46      5.21 o
   4  -4   6       21.77       10.94     11.55 o
   5  -4   6       27.82       18.98     12.76 o
   6  -4   6        9.26       -4.57     14.28 o
   7  -4   6        3.86        7.88     13.00 o
   8  -4   6        1.99        7.14     15.77 o
 -11  -3   6        0.74       13.17     14.96 o
 -10  -3   6        0.14      -15.88     15.88 o
  -9  -3   6        0.07       10.83     10.77 o
  -8  -3   6       11.82        4.61     11.93 o
  -7  -3   6        1.74       10.16      6.49 o
  -6  -3   6        1.00        7.01      8.16 o
  -5  -3   6        9.90       15.46      4.62 o
  -4  -3   6       63.98       68.03      5.46 o
  -3  -3   6      127.59      134.24      7.50 o
  -2  -3   6        3.83       -1.29      6.16 o
  -1  -3   6      107.41      109.61      6.99 o
   0  -3   6      153.45      142.70      7.45 o
   1  -3   6      153.50      141.55      7.91 o
   2  -3   6       16.41       12.33      4.71 o
   3  -3   6       97.29       90.81      6.69 o
   4  -3   6       21.46       19.16      5.29 o
   5  -3   6       63.94       74.49      7.19 o
   6  -3   6       22.51       24.14      6.96 o
   7  -3   6       15.05       17.25      6.82 o
   8  -3   6        0.36      -14.52     14.52 o
   9  -3   6        1.78      -17.64     17.64 o
 -11  -2   6        0.13        2.23     15.51 o
 -10  -2   6        1.48      -14.97     14.97 o
  -9  -2   6        3.62       13.32     12.01 o
  -8  -2   6        5.33        5.38     11.48 o
  -7  -2   6        0.48        8.39     10.54 o
  -6  -2   6       17.73       26.51      5.36 o
  -5  -2   6       16.23       25.13      4.39 o
  -4  -2   6       12.38       15.01      7.64 o
  -3  -2   6      103.94      110.37      6.78 o
  -2  -2   6       94.31       94.75      5.10 o
  -1  -2   6       85.94       80.31      4.49 o
   0  -2   6       15.87       11.30      6.05 o
   1  -2   6       80.30       82.08      4.86 o
   2  -2   6      118.87      127.19      6.75 o
   3  -2   6      236.68      235.29     12.81 o
   4  -2   6       47.64       45.38      5.24 o
   5  -2   6       31.31       30.60      5.43 o
   6  -2   6       27.20       29.22      5.59 o
   7  -2   6       10.51       -0.31     10.94 o
   8  -2   6       34.95       54.88      7.83 o
   9  -2   6        2.25        6.54     13.18 o
 -11  -1   6        1.92        5.73     16.28 o
 -10  -1   6        0.27       -8.19     14.46 o
  -9  -1   6        1.33        9.01     11.21 o
  -8  -1   6        3.06       10.51     10.62 o
  -7  -1   6       27.16       30.39      6.43 o
  -6  -1   6       40.01       40.22      5.98 o
  -5  -1   6        7.31        6.64      6.85 o
  -4  -1   6       81.19       92.98      5.47 o
  -3  -1   6       24.21       24.47      3.81 o
  -2  -1   6      113.73      124.69      6.30 o
  -1  -1   6      202.03      201.76     10.47 o
   0  -1   6       10.58        9.14      3.05 o
   1  -1   6      191.34      191.93     10.23 o
   2  -1   6      109.98      108.10      6.20 o
   3  -1   6      114.43      112.01      6.39 o
   4  -1   6       80.51       94.27      5.32 o
   5  -1   6       72.29       80.56      6.32 o
   6  -1   6       21.49       11.09      9.42 o
   7  -1   6        0.70        1.40      9.61 o
   8  -1   6       11.77        6.83     11.52 o
   9  -1   6       31.02       31.12      8.07 o
  10  -1   6        2.52       -1.43     13.73 o
 -11   0   6        0.77      -11.15     11.54 o
 -10   0   6        1.80        4.31     13.30 o
  -9   0   6        5.79      -10.50     21.93 o
  -8   0   6        0.93       -3.94     14.26 o
  -7   0   6       14.46       12.71      7.45 o
  -6   0   6       27.31       37.63      3.66 o
  -5   0   6      122.08      142.30      6.03 o
  -4   0   6       79.42       87.73      8.29 o
  -3   0   6       86.36       87.20      3.83 o
  -2   0   6        3.84        3.33      3.61 o
  -1   0   6      127.31      133.70      6.80 o
   0   0   6      767.18      777.76     14.16 o
   1   0   6      141.38      141.21      7.82 o
   2   0   6       75.35       77.02      3.01 o
   3   0   6        7.24        5.34      4.04 o
   4   0   6      402.29      388.83     11.20 o
   5   0   6        8.55       14.77      5.20 o
   6   0   6       40.07       52.85      5.43 o
   7   0   6       31.80       34.77      4.23 o
   8   0   6        7.24        8.52      7.37 o
   9   0   6        3.12        4.05      6.61 o
  10   0   6        3.76       -1.95      9.06 o
  11   0   6        4.18        5.57     14.96 o
 -10   1   6        0.88      -12.34     15.71 o
  -9   1   6        0.18       16.02     11.97 o
  -8   1   6       20.07       10.23     10.79 o
  -7   1   6        3.43       -6.47      9.38 o
  -6   1   6        9.02        1.00      8.97 o
  -5   1   6       68.66       92.77      5.84 o
  -4   1   6       51.04       52.71      4.70 o
  -3   1   6      163.48      158.98     10.36 o
  -2   1   6      331.14      337.95     13.06 o
  -1   1   6       94.85       96.52      5.22 o
   0   1   6      174.46      170.36      8.93 o
   1   1   6      399.51      387.72     12.47 o
   2   1   6      539.54      510.07     14.81 o
   3   1   6      109.33      100.24      5.66 o
   4   1   6       44.53       44.83      3.92 o
   5   1   6       58.65       56.78      5.17 o
   6   1   6      122.09      112.61      6.59 o
   7   1   6       44.99       72.27      5.90 o
   8   1   6        3.27        5.94      9.46 o
   9   1   6        2.89        3.01     10.00 o
  10   1   6        1.34        5.59     12.21 o
  11   1   6        2.27       -1.65     15.15 o
 -10   2   6        0.09      -15.80     15.80 o
  -9   2   6        0.85        6.52     10.97 o
  -8   2   6        2.25       -6.65     12.16 o
  -7   2   6       10.70        2.02     10.28 o
  -6   2   6       18.75        1.60      9.40 o
  -5   2   6        0.88        3.77      7.24 o
  -4   2   6       37.58       44.02      4.62 o
  -3   2   6      138.45      182.52     10.01 o
  -2   2   6      191.53      193.13     10.33 o
  -1   2   6      457.54      473.63     14.54 o
   0   2   6      214.27      211.64      9.75 o
   1   2   6       99.74       94.72      5.12 o
   2   2   6       64.70       57.54      3.57 o
   3   2   6      473.88      459.60     14.63 o
   4   2   6      226.14      216.36     11.12 o
   5   2   6      140.07      149.98      9.89 o
   6   2   6       15.25       13.33      6.81 o
   7   2   6       15.52       12.90      6.53 o
   8   2   6       31.46       17.07     10.91 o
   9   2   6       11.01        8.89     11.47 o
  10   2   6        0.30      -13.13     13.13 o
  11   2   6        2.34        2.45     14.04 o
  12   2   6        1.06      -16.97     16.97 o
 -10   3   6        1.94       -5.04     14.05 o
  -9   3   6        0.43        4.86     14.04 o
  -8   3   6        0.58        1.64     12.54 o
  -7   3   6        0.52        8.48     10.34 o
  -6   3   6       28.75        6.82      5.88 o
  -5   3   6       20.36       26.84      5.42 o
  -4   3   6       10.21       11.52      7.62 o
  -3   3   6       32.32       33.04      4.38 o
  -2   3   6       65.44       74.92      4.51 o
  -1   3   6      149.62      151.95      8.92 o
   0   3   6      267.29      266.58     11.04 o
   1   3   6       23.63       20.10      2.99 o
   2   3   6      141.23      133.38      8.23 o
   3   3   6       21.07       19.51      3.05 o
   4   3   6      587.44      546.92     16.52 o
   5   3   6      397.24      376.69     15.26 o
   6   3   6        3.84        0.26      7.24 o
   7   3   6       85.72       93.26      5.80 o
   8   3   6        1.23      -10.04     10.04 o
   9   3   6        4.33       -4.67     10.31 o
  10   3   6       11.25       13.71     12.06 o
  11   3   6       13.91       20.00      8.18 o
  12   3   6        0.08       -5.79     15.99 o
  -9   4   6        2.75       -6.47     15.49 o
  -8   4   6        1.81       12.42     12.17 o
  -7   4   6       14.57       -1.39     11.66 o
  -6   4   6        7.21        3.84      8.99 o
  -5   4   6       75.90        6.17      7.64 o
  -4   4   6       54.61       69.37      5.75 o
  -3   4   6       54.85       61.99      5.23 o
  -2   4   6        1.98        8.52      5.34 o
  -1   4   6       11.87       13.17      3.31 o
   0   4   6       31.10       35.50      3.36 o
   1   4   6      134.00      139.09      8.37 o
   2   4   6      264.91      242.38     10.92 o
   3   4   6      125.86      120.68      6.02 o
   4   4   6        5.85        9.71      3.14 o
   5   4   6       23.93       23.66      3.93 o
   6   4   6      226.61      209.81      9.34 o
   7   4   6        3.56        3.71      7.92 o
   8   4   6        8.99        5.58      9.20 o
   9   4   6        5.81      -10.45     10.94 o
  10   4   6       42.31       57.76      7.65 o
  11   4   6        0.37       -2.87     13.97 o
  12   4   6        4.87        6.00     10.08 o
  -8   5   6        2.01       -0.39     13.90 o
  -7   5   6        4.74        9.52     12.96 o
  -6   5   6       28.24        3.68     13.98 o
  -5   5   6        2.73       -2.12     10.47 o
  -4   5   6       29.80       14.88      8.74 o
  -3   5   6       29.41       27.26      4.90 o
  -2   5   6      200.66      234.99     13.58 o
  -1   5   6        3.03        4.36      5.72 o
   0   5   6       17.27       22.92      3.27 o
   1   5   6      100.24      111.10      6.12 o
   2   5   6       74.96       77.09      4.35 o
   3   5   6      174.08      177.66      9.85 o
   4   5   6       31.79       28.03      3.96 o
   5   5   6       30.61       32.89      3.96 o
   6   5   6        1.19       13.50      6.79 o
   7   5   6       22.04       28.65      4.46 o
   8   5   6       87.01       92.66      6.85 o
   9   5   6       12.92       16.11      6.62 o
  10   5   6        2.82       18.10     12.47 o
  11   5   6        4.63      -14.66     14.66 o
  12   5   6        0.98        9.62     14.35 o
  -8   6   6        1.23       -8.97     17.56 o
  -7   6   6        2.76       -1.42     14.72 o
  -6   6   6        9.49      -13.94     13.94 o
  -5   6   6       12.49      -10.96     12.20 o
  -4   6   6       11.94       -0.18      9.57 o
  -3   6   6       16.86        1.01     10.80 o
  -2   6   6       40.29       47.63      5.25 o
  -1   6   6      113.93      124.29      7.99 o
   0   6   6      221.03      239.17     12.92 o
   1   6   6       48.12       52.53      4.31 o
   2   6   6       23.90       26.12      3.73 o
   3   6   6       28.93       27.88      3.89 o
   4   6   6        1.36       -6.00      6.00 o
   5   6   6      178.66      197.63     11.91 o
   6   6   6       12.74       13.45      4.20 o
   7   6   6        6.58        6.54      8.50 o
   8   6   6        0.69       10.13      7.70 o
   9   6   6       17.83       17.56     12.04 o
  10   6   6        0.28       15.06     10.91 o
  11   6   6        0.54        0.16     13.86 o
  12   6   6        0.32       -0.74     15.58 o
  -7   7   6        0.31      -10.40     15.86 o
  -6   7   6        2.05      -13.47     15.00 o
  -5   7   6        2.81        2.67     12.15 o
  -4   7   6       22.96       -6.23     12.30 o
  -3   7   6        3.84      -10.96     10.96 o
  -2   7   6       20.74        5.87     10.44 o
  -1   7   6       47.91       48.83      6.03 o
   0   7   6      139.21      151.40      8.81 o
   1   7   6       43.52       42.55      4.72 o
   2   7   6       38.29       33.76      4.36 o
   3   7   6       30.62       33.00      4.55 o
   4   7   6       21.00       14.30      4.50 o
   5   7   6       19.95        2.49      7.89 o
   6   7   6      122.58      113.13      6.59 o
   7   7   6       21.47       28.68      4.92 o
   8   7   6        0.21        9.59      7.46 o
   9   7   6       27.26       22.58     11.97 o
  10   7   6        7.26       11.26     12.36 o
  11   7   6        0.70      -16.82     16.82 o
  12   7   6        2.14      -13.46     15.59 o
  13   7   6        2.95       30.20     16.44 o
  -6   8   6        0.67       13.24      8.94 o
  -5   8   6        0.57       -0.73     14.79 o
  -4   8   6        1.13        0.44     12.43 o
  -3   8   6       23.50       10.79     11.93 o
  -2   8   6        7.80       16.00      5.49 o
  -1   8   6       37.94       40.72      6.37 o
   0   8   6       39.33       59.10      5.46 o
   1   8   6      171.89      184.41      9.76 o
   2   8   6       12.26        0.53      8.81 o
   3   8   6       29.92       28.91      4.88 o
   4   8   6       41.92       30.14      5.24 o
   5   8   6       38.99       34.72      5.57 o
   6   8   6       44.08       43.01      5.55 o
   7   8   6        0.95       -0.53     10.20 o
   8   8   6       13.05       12.03      7.49 o
   9   8   6        1.65       17.72      9.87 o
  10   8   6        0.90       -9.70     12.74 o
  11   8   6        0.04       14.50     13.02 o
  12   8   6        6.68       -1.78     17.67 o
  -5   9   6        1.29      -11.70     15.86 o
  -4   9   6        1.75      -17.42     17.42 o
  -3   9   6        3.54      -10.54     14.28 o
  -2   9   6        2.20       14.52     11.27 o
  -1   9   6        4.53       12.41      7.29 o
   0   9   6       19.34       23.12      6.55 o
   1   9   6        6.13       10.77      9.37 o
   2   9   6        6.96       15.46      8.73 o
   3   9   6       31.15       37.67      5.95 o
   4   9   6       81.29       67.69      6.47 o
   5   9   6        1.38       -8.35      8.35 o
   6   9   6        1.68      -10.53     10.53 o
   7   9   6        2.00       12.95      9.55 o
   8   9   6        7.46       13.49      6.55 o
   9   9   6       11.60       19.47     11.84 o
  10   9   6        3.71        6.19     11.97 o
  11   9   6        0.01       -6.85     14.31 o
  12   9   6        1.70       18.64      9.18 o
  -4  10   6        0.27        1.19     14.99 o
  -3  10   6        1.79       -6.87     15.26 o
  -2  10   6        2.95       19.24     12.57 o
  -1  10   6        0.40       -5.58     11.02 o
   0  10   6       10.43       14.09     10.76 o
   1  10   6        1.33        7.58      9.34 o
   2  10   6       12.40       -8.59     12.04 o
   3  10   6        0.96      -11.37     11.37 o
   4  10   6        0.17       12.83     10.28 o
   5  10   6        2.52      -10.77     10.77 o
   6  10   6        2.15       15.02      5.46 o
   7  10   6        0.53        0.32     10.27 o
   8  10   6        0.79       -0.55     11.67 o
   9  10   6        6.01       11.89     12.79 o
  10  10   6        0.70        9.79     13.51 o
  11  10   6       18.96       15.21     10.78 o
  12  10   6       10.66        6.91     17.64 o
  -3  11   6        0.78       -1.84     17.18 o
  -2  11   6        0.68      -14.65     14.65 o
  -1  11   6        2.22        8.85     13.34 o
   0  11   6        4.27       -1.47     13.05 o
   1  11   6        3.75       -1.02     12.93 o
   2  11   6       17.77       19.86     12.83 o
   3  11   6        6.09       -0.56     11.83 o
   4  11   6        1.72       -5.53     11.69 o
   5  11   6        0.14       11.30     11.30 o
   6  11   6        2.82       -0.90     11.09 o
   7  11   6        0.78       20.73     11.16 o
   8  11   6        2.89        3.93     12.50 o
   9  11   6        0.76        7.59     13.12 o
  10  11   6        1.25       13.98     14.22 o
  11  11   6        1.74       -0.69     15.73 o
  -1  12   6        1.10       17.22     12.43 o
   0  12   6        1.51      -15.44     15.77 o
   1  12   6        2.25       22.52      6.85 o
   2  12   6        0.08       16.20     12.18 o
   3  12   6       11.72       20.90     12.39 o
   4  12   6        0.17        4.56     11.30 o
   5  12   6        3.89       10.12     12.43 o
   6  12   6        8.77       11.83     12.72 o
   7  12   6       38.72       54.70      8.00 o
   8  12   6        2.40       10.10     13.44 o
   9  12   6        1.72      -12.25     13.98 o
  10  12   6        0.03       21.60     11.27 o
  11  12   6        0.34       -5.94     16.49 o
  -6  -9   7        0.89       24.65     15.10 o
  -5  -9   7        2.36       13.14     10.83 o
  -4  -9   7        0.74       17.28     15.51 o
  -3  -9   7        3.52       -0.41     14.54 o
  -2  -9   7        0.23      -19.37     19.37 o
  -1  -9   7        2.97        1.13     14.97 o
  -8  -8   7        1.75      -18.51     18.51 o
  -7  -8   7        0.02        0.94     16.23 o
  -6  -8   7        0.06      -15.19     15.26 o
  -5  -8   7        1.71        9.24      9.88 o
  -4  -8   7        3.69        2.77     14.89 o
  -3  -8   7        1.71       11.45     12.60 o
  -2  -8   7        0.63       11.88      9.56 o
  -1  -8   7        2.58       -1.39     14.13 o
   0  -8   7        2.86        9.97     13.95 o
   1  -8   7        4.79        5.31     17.23 o
  -9  -7   7        1.34      -16.23     16.23 o
  -8  -7   7        0.14       16.28     13.56 o
  -7  -7   7        0.63       14.91      9.76 o
  -6  -7   7        4.73        4.31     13.48 o
  -5  -7   7        0.18        3.30     13.23 o
  -4  -7   7        2.74      -13.41     13.41 o
  -3  -7   7        9.48      -13.59     13.59 o
  -2  -7   7        2.35        0.58     12.64 o
  -1  -7   7       10.97       20.73     11.59 o
   0  -7   7        4.05        2.60     13.96 o
   1  -7   7        1.55      -14.80     14.80 o
   2  -7   7        8.72        2.54     14.75 o
   3  -7   7        2.82       11.91     13.36 o
 -10  -6   7        0.02        1.14     16.26 o
  -9  -6   7        0.04        3.65     14.68 o
  -8  -6   7        0.22       -4.15     14.02 o
  -7  -6   7        6.66        9.55     13.78 o
  -6  -6   7        0.82       -8.15     12.61 o
  -5  -6   7        7.79       13.61     11.70 o
  -4  -6   7        0.79        7.09     12.41 o
  -3  -6   7       12.34        9.21     11.17 o
  -2  -6   7       27.41       16.86     10.98 o
  -1  -6   7        5.14        1.79     11.41 o
   0  -6   7       17.03       19.04      6.90 o
   1  -6   7        2.79       -5.55     12.23 o
   2  -6   7       23.16       11.83     13.37 o
   3  -6   7        0.42       21.14     12.07 o
   4  -6   7       13.66        9.21     16.18 o
   5  -6   7        5.43        6.98     16.86 o
 -10  -5   7        2.22      -16.23     16.41 o
  -9  -5   7        0.12        2.85     16.74 o
  -8  -5   7        1.08       -4.88     13.10 o
  -7  -5   7        0.42      -13.68     13.68 o
  -6  -5   7        1.24      -12.39     12.39 o
  -5  -5   7       12.14        6.55     11.31 o
  -4  -5   7       32.31       20.25      6.57 o
  -3  -5   7        1.11       10.95     10.02 o
  -2  -5   7       10.82       17.08      9.69 o
  -1  -5   7       35.32       21.18     10.71 o
   0  -5   7       31.59        7.39     10.72 o
   1  -5   7       27.10       22.61      6.87 o
   2  -5   7        1.22        9.24     10.96 o
   3  -5   7       44.94       56.00      7.67 o
   4  -5   7        5.82      -15.43     15.43 o
   5  -5   7        8.04       25.60     14.02 o
   6  -5   7        3.26      -17.14     17.14 o
 -10  -4   7        0.03      -12.25     15.23 o
  -9  -4   7        1.66        9.80     12.43 o
  -8  -4   7        1.16        2.26     12.43 o
  -7  -4   7        0.13      -12.36     12.36 o
  -6  -4   7        9.17        5.00      9.74 o
  -5  -4   7        4.84       -8.18      9.78 o
  -4  -4   7        4.51       -3.21      9.16 o
  -3  -4   7       48.92       39.90      5.73 o
  -2  -4   7       25.62       23.58      5.37 o
  -1  -4   7        5.57        8.08      5.95 o
   0  -4   7       16.79       13.76      9.07 o
   1  -4   7       76.57       57.75      6.47 o
   2  -4   7       57.17       49.71      6.35 o
   3  -4   7       19.60       22.22      5.81 o
   4  -4   7        6.82       18.86     10.54 o
   5  -4   7       12.71        2.36     11.61 o
   6  -4   7        7.77       16.33     11.98 o
   7  -4   7        5.41       11.62     15.46 o
 -10  -3   7        0.09       -8.30     15.02 o
  -9  -3   7        0.52      -14.38     14.38 o
  -8  -3   7        5.85       18.10     11.36 o
  -7  -3   7        8.36        6.09     11.41 o
  -6  -3   7        0.83        3.93      6.71 o
  -5  -3   7       13.36       24.82      5.15 o
  -4  -3   7       10.03       15.06      4.55 o
  -3  -3   7       22.64       20.52      4.68 o
  -2  -3   7       30.15       25.56      5.02 o
  -1  -3   7       28.26       31.71      4.81 o
   0  -3   7       78.96       69.34      6.17 o
   1  -3   7        5.29       -4.12      7.66 o
   2  -3   7       84.65       75.69      6.17 o
   3  -3   7       41.58       29.41      5.98 o
   4  -3   7       15.72       12.24     10.69 o
   5  -3   7       22.26        6.07     11.85 o
   6  -3   7        2.40        3.90     11.16 o
   7  -3   7        7.32       17.44     13.21 o
   8  -3   7       11.45        9.20     14.89 o
 -10  -2   7        0.78        5.72     13.52 o
  -9  -2   7        4.35       20.69      7.08 o
  -8  -2   7        3.30        4.53     11.04 o
  -7  -2   7       33.94       23.41     12.21 o
  -6  -2   7       16.91       19.34      5.21 o
  -5  -2   7       17.44       15.28      8.93 o
  -4  -2   7       12.16        5.36      7.94 o
  -3  -2   7       17.99       12.74      7.77 o
  -2  -2   7       45.26       60.67      4.52 o
  -1  -2   7      142.63      148.85      7.99 o
   0  -2   7       57.34       47.14      5.04 o
   1  -2   7       58.91       60.26      5.03 o
   2  -2   7        2.74        9.59      7.74 o
   3  -2   7       34.36       32.26      5.29 o
   4  -2   7       71.58       83.64      5.94 o
   5  -2   7        5.60      -10.12     10.12 o
   6  -2   7       32.09       37.46      6.78 o
   7  -2   7        5.67       18.56     11.79 o
   8  -2   7        6.67       -4.26     13.27 o
   9  -2   7        0.15       14.27     14.24 o
 -10  -1   7        0.23      -12.50     15.16 o
  -9  -1   7        1.34      -15.62     15.62 o
  -8  -1   7       17.33        3.72     13.35 o
  -7  -1   7        2.17      -11.73     11.73 o
  -6  -1   7       22.71        9.21     10.68 o
  -5  -1   7       17.10       11.42      9.09 o
  -4  -1   7      156.24      174.08      9.25 o
  -3  -1   7       10.73       10.33      7.44 o
  -2  -1   7      116.28      113.92      7.32 o
  -1  -1   7       53.19       49.01      4.59 o
   0  -1   7       77.99       81.38      5.11 o
   1  -1   7      185.06      176.35      8.48 o
   2  -1   7       67.18       69.27      5.15 o
   3  -1   7        3.22        3.02      6.50 o
   4  -1   7       19.50       18.08      5.11 o
   5  -1   7       86.20       76.91      6.44 o
   6  -1   7       34.93       33.91      6.29 o
   7  -1   7        5.99       -4.31     11.18 o
   8  -1   7        0.78       -3.39     11.83 o
   9  -1   7        6.64       12.49     12.19 o
  10  -1   7        0.09      -15.68     16.79 o
 -10   0   7        0.43      -10.60     15.48 o
  -9   0   7        0.26      -10.01     10.01 o
  -8   0   7        2.06      -10.73     21.69 o
  -7   0   7        9.41       20.18      5.83 o
  -6   0   7        3.20        9.84      5.11 o
  -5   0   7       14.73       21.66      5.77 o
  -4   0   7       26.06       28.66      3.44 o
  -3   0   7      190.46      214.31      8.72 o
  -2   0   7      151.54      149.64      5.41 o
  -1   0   7       40.80       36.53      2.87 o
   0   0   7       90.91       85.19      9.58 o
   1   0   7       70.61       69.57      3.27 o
   2   0   7      114.97      115.89      4.86 o
   3   0   7      412.08      395.80     12.82 o
   4   0   7       21.20       25.78      3.32 o
   5   0   7       17.05       16.65      6.96 o
   6   0   7        5.99        7.13      6.52 o
   7   0   7       32.29       39.23     10.09 o
   8   0   7        7.46        4.74      8.04 o
   9   0   7        0.23        7.22      7.05 o
  10   0   7        0.35        0.37     14.94 o
 -10   1   7        0.05      -16.50     16.50 o
  -9   1   7        0.10       -6.88     14.38 o
  -8   1   7        1.59      -13.18     13.18 o
  -7   1   7        2.40      -11.62     11.62 o
  -6   1   7       26.09       29.87      5.73 o
  -5   1   7        4.39        2.63      9.23 o
  -4   1   7       14.35        9.95      7.92 o
  -3   1   7       43.61       49.31      4.76 o
  -2   1   7       57.07       61.22      4.65 o
  -1   1   7      176.04      185.49     10.61 o
   0   1   7       72.52       77.55      4.26 o
   1   1   7      130.48      117.76      6.66 o
   2   1   7      118.51      113.66      6.65 o
   3   1   7      138.13      128.67      6.96 o
   4   1   7      309.68      312.74     14.33 o
   5   1   7       35.19       36.71      4.94 o
   6   1   7       19.29       24.69      4.99 o
   7   1   7        3.62        6.87      8.90 o
   8   1   7       41.91       51.33      7.53 o
   9   1   7        9.69        9.51     11.06 o
  10   1   7        3.94       -3.27     12.68 o
  11   1   7        1.30        8.65     12.11 o
 -10   2   7        1.28       -6.09     17.12 o
  -9   2   7        0.99       21.86     13.68 o
  -8   2   7        1.65       14.21     10.95 o
  -7   2   7        0.81       -8.59     11.46 o
  -6   2   7        6.27       -9.93      9.93 o
  -5   2   7       58.14       60.17      6.08 o
  -4   2   7       12.68       17.03      4.42 o
  -3   2   7       23.67       24.55      4.08 o
  -2   2   7       47.87       52.19      4.23 o
  -1   2   7      402.03      382.83     14.47 o
   0   2   7       38.79       34.49      3.58 o
   1   2   7      209.50      207.94     10.69 o
   2   2   7      160.70      149.97      6.95 o
   3   2   7       19.15       19.69      3.73 o
   4   2   7       27.00       25.11      4.26 o
   5   2   7       70.98       76.93      5.42 o
   6   2   7       93.57      100.61      6.20 o
   7   2   7       37.62       61.50      5.77 o
   8   2   7        1.53        3.78     10.20 o
   9   2   7       15.30       22.87      7.07 o
  10   2   7       12.04       11.34     11.97 o
  11   2   7        0.12      -13.88     14.56 o
  -9   3   7        1.53       -2.28     14.13 o
  -8   3   7        2.36       22.37     12.14 o
  -7   3   7       14.21        1.15     11.73 o
  -6   3   7        3.51       -9.24     10.29 o
  -5   3   7        7.30       -4.29      9.67 o
  -4   3   7       25.66       40.73      5.14 o
  -3   3   7       64.39       71.03      5.34 o
  -2   3   7      180.44      207.71     12.37 o
  -1   3   7       66.40       74.32      4.95 o
   0   3   7      181.20      197.77     10.75 o
   1   3   7       88.13       82.53      4.52 o
   2   3   7      208.92      197.25     10.67 o
   3   3   7       10.82        6.04      6.23 o
   4   3   7       35.40       31.57      4.08 o
   5   3   7        4.72       -3.68      7.05 o
   6   3   7       39.05       39.91      4.99 o
   7   3   7      110.18      122.78      7.31 o
   8   3   7       25.14       32.97      5.83 o
   9   3   7        0.19        3.18      9.89 o
  10   3   7        0.10       -3.10     10.73 o
  11   3   7        3.79       12.39      9.80 o
  12   3   7        1.64       -8.81     15.47 o
  -9   4   7        1.38       -2.56     15.62 o
  -8   4   7        2.11       -2.13     12.64 o
  -7   4   7        8.93       15.86     11.51 o
  -6   4   7        2.62        8.95     10.15 o
  -5   4   7       23.79        4.78      9.90 o
  -4   4   7       19.85       -8.85      8.85 o
  -3   4   7       17.93       18.53      4.96 o
  -2   4   7      149.08      173.80      8.18 o
  -1   4   7      177.81      205.28     11.36 o
   0   4   7       94.07       93.35      6.05 o
   1   4   7        4.66        8.00      5.21 o
   2   4   7        5.56        3.65      5.27 o
   3   4   7      148.89      159.85      9.84 o
   4   4   7       70.17       68.62      4.71 o
   5   4   7       16.74       12.79      4.23 o
   6   4   7        3.96        4.85      7.67 o
   7   4   7        6.10        2.70      8.45 o
   8   4   7        2.58       10.58      5.86 o
   9   4   7       31.25       32.11      6.67 o
  10   4   7       11.62       16.23     13.58 o
  11   4   7        3.11        8.52     15.12 o
  12   4   7        0.21       15.19      8.35 o
  -8   5   7        0.32      -16.37     17.37 o
  -7   5   7        0.31        7.83     13.04 o
  -6   5   7       15.84      -13.41     13.41 o
  -5   5   7        5.75        0.33      9.90 o
  -4   5   7       16.56        6.34      5.70 o
  -3   5   7       40.93       50.52      5.84 o
  -2   5   7       41.25       51.64      5.25 o
  -1   5   7       75.49       89.47      5.42 o
   0   5   7      144.28      143.09      7.89 o
   1   5   7       26.63       29.29      3.73 o
   2   5   7       80.04       86.48      4.83 o
   3   5   7       44.73       44.36      4.30 o
   4   5   7       48.31       42.31      4.50 o
   5   5   7      133.32      114.90      6.09 o
   6   5   7       34.27       40.80      4.87 o
   7   5   7        1.31        7.64      5.57 o
   8   5   7       12.52       14.92      9.77 o
   9   5   7        1.45       -7.65     11.19 o
  10   5   7       36.96       46.02      8.23 o
  11   5   7        0.18       -4.38     15.27 o
  12   5   7        0.02        1.79     15.64 o
  -7   6   7        0.09        0.94     14.33 o
  -6   6   7        0.90        8.85     13.44 o
  -5   6   7        3.70        2.02     12.51 o
  -4   6   7       22.68      -12.21     12.21 o
  -3   6   7       14.07        3.36      9.87 o
  -2   6   7       16.99       21.53      4.86 o
  -1   6   7        5.39        2.68      8.24 o
   0   6   7       14.88        1.22      8.68 o
   1   6   7      283.37      313.04     14.67 o
   2   6   7       35.47       29.89      4.31 o
   3   6   7      155.29      142.18      7.55 o
   4   6   7        1.77       -1.72      7.23 o
   5   6   7      250.15      225.56     13.98 o
   6   6   7       26.96       15.24      8.74 o
   7   6   7       24.16       15.75      5.41 o
   8   6   7       24.81       28.61      6.24 o
   9   6   7        0.13       11.56      5.56 o
  10   6   7        0.16       14.17     10.50 o
  11   6   7        0.35       -8.28     13.83 o
  12   6   7        3.68       28.41      8.52 o
  -7   7   7        2.21       -0.40     15.49 o
  -6   7   7        0.52      -15.45     15.45 o
  -5   7   7        0.93       -1.28     13.92 o
  -4   7   7        6.40       -2.96     12.57 o
  -3   7   7        1.72        1.25     10.48 o
  -2   7   7        8.37        5.54     10.17 o
  -1   7   7       25.16       13.59     10.00 o
   0   7   7        3.91       12.92      7.31 o
   1   7   7       10.40       12.74      4.15 o
   2   7   7       62.81       53.81      5.51 o
   3   7   7      101.45      108.48      6.30 o
   4   7   7       65.25       66.70      5.48 o
   5   7   7       80.34       55.91      5.68 o
   6   7   7       99.25       86.09      6.39 o
   7   7   7       24.51       22.81      5.81 o
   8   7   7       23.12        8.56     11.98 o
   9   7   7        2.56       15.46      9.38 o
  10   7   7        8.77        9.17     13.82 o
  11   7   7        0.10      -16.37     16.37 o
  12   7   7        0.23        4.42     15.98 o
  -6   8   7        2.18       -4.36     15.23 o
  -5   8   7        3.26       14.61     14.19 o
  -4   8   7        0.24        1.76     12.95 o
  -3   8   7        8.74        5.49     10.95 o
  -2   8   7        2.36      -12.22     12.22 o
  -1   8   7       11.30        1.57      9.72 o
   0   8   7       10.92       15.91      9.12 o
   1   8   7       23.71       30.45      5.43 o
   2   8   7        3.24        2.94      7.66 o
   3   8   7        6.20       -3.81      8.50 o
   4   8   7       20.36       14.38      8.76 o
   5   8   7       11.34       14.15      8.52 o
   6   8   7       20.05       16.54      9.94 o
   7   8   7        0.64        2.77      9.42 o
   8   8   7       12.22        7.89     10.71 o
   9   8   7       26.52       16.63     13.46 o
  10   8   7        0.06        5.85     12.14 o
  11   8   7        0.08       12.72     15.26 o
  12   8   7        0.52        8.28     15.90 o
  -5   9   7        2.31       -2.59     17.40 o
  -4   9   7        2.52       -8.65     14.81 o
  -3   9   7        1.84        0.43     13.76 o
  -2   9   7        5.22      -12.50     12.50 o
  -1   9   7        8.41       10.66     11.29 o
   0   9   7       17.80        1.97     12.17 o
   1   9   7        1.56        6.39      9.88 o
   2   9   7        0.95       -6.91      9.52 o
   3   9   7        3.10        0.35      9.58 o
   4   9   7        0.83       -5.56      9.01 o
   5   9   7       13.52       17.03      9.05 o
   6   9   7        9.67       13.07      7.23 o
   7   9   7        0.58        1.79      9.70 o
   8   9   7        9.96       21.30     11.45 o
   9   9   7        7.38        2.13     12.23 o
  10   9   7        0.04       -6.61     13.42 o
  11   9   7        2.32       -0.86     13.59 o
  12   9   7        3.89       -8.16     17.30 o
  -4  10   7        3.83        1.43     15.13 o
  -3  10   7        2.10       -4.41     13.90 o
  -2  10   7        4.84       -3.54     12.52 o
  -1  10   7        1.55       10.64      8.33 o
   0  10   7        5.39       11.79     11.00 o
   1  10   7        3.18      -11.93     11.93 o
   2  10   7        8.17       17.83     11.67 o
   3  10   7        3.41       -3.13     11.12 o
   4  10   7        6.91        0.52     12.06 o
   5  10   7        2.27       -2.77     10.91 o
   6  10   7        0.21      -11.28     11.28 o
   7  10   7       22.81       22.41      7.28 o
   8  10   7       26.30       25.70      7.01 o
   9  10   7        0.37       -7.15     13.49 o
  10  10   7        0.68      -15.68     15.68 o
  11  10   7        8.25       13.83     14.72 o
  12  10   7        5.58       19.33     11.45 o
  -3  11   7        1.42       18.61     15.07 o
  -2  11   7        0.66        7.70     12.74 o
  -1  11   7        3.96        7.82     12.73 o
   0  11   7        0.08       15.69     11.65 o
   1  11   7        1.59      -12.10     13.61 o
   2  11   7       12.94       15.40      7.47 o
   3  11   7        1.84        2.23     10.93 o
   4  11   7       12.87       17.66      9.89 o
   5  11   7        1.88        0.12     10.97 o
   6  11   7        0.10      -12.76     12.76 o
   7  11   7        0.18      -14.13     14.13 o
   8  11   7        1.06       -9.77     14.77 o
   9  11   7        3.99      -15.80     15.80 o
  10  11   7        0.04        1.20     14.10 o
  11  11   7        5.97        3.16     16.21 o
  -1  12   7        0.08        2.85     13.69 o
   0  12   7        1.34       -4.00     14.62 o
   1  12   7        1.91       14.62     13.94 o
   2  12   7        0.07       17.96     12.29 o
   3  12   7        6.95        5.98     14.04 o
   4  12   7        0.55       11.06     11.27 o
   5  12   7        0.31        4.68     12.60 o
   6  12   7        2.29        1.55     13.24 o
   7  12   7        0.03      -13.78     13.78 o
   8  12   7        2.61       -0.59     13.26 o
   9  12   7        0.04       -0.38     12.85 o
  10  12   7        3.71       -2.03     16.00 o
  -6  -8   8        0.87      -18.35     18.35 o
  -5  -8   8        0.13      -16.18     17.59 o
  -4  -8   8        1.37      -16.93     16.93 o
  -3  -8   8        1.70       14.60     14.27 o
  -2  -8   8        0.79       -0.39     16.57 o
  -1  -8   8        3.86      -17.82     17.82 o
   0  -8   8        0.20        0.38     16.89 o
  -8  -7   8        0.76      -12.75     16.44 o
  -7  -7   8        0.08       12.59     14.27 o
  -6  -7   8        4.37        8.79     14.67 o
  -5  -7   8        0.06       -1.64     15.43 o
  -4  -7   8        4.30       17.09      9.68 o
  -3  -7   8        0.19      -14.36     14.36 o
  -2  -7   8        4.70       16.61     14.93 o
  -1  -7   8        5.55        9.45      9.82 o
   0  -7   8        4.65       23.90     12.12 o
   1  -7   8        1.17        6.78     15.18 o
   2  -7   8        2.77      -17.31     17.31 o
  -8  -6   8        0.02       12.36     14.83 o
  -7  -6   8        0.83       25.93     13.55 o
  -6  -6   8        0.12      -15.18     15.18 o
  -5  -6   8        8.42        6.43     12.61 o
  -4  -6   8        1.21       20.12     10.27 o
  -3  -6   8        5.02       -4.79     13.23 o
  -2  -6   8        3.74       -6.14     13.45 o
  -1  -6   8        2.66       21.42     12.76 o
   0  -6   8        7.80        4.75     13.16 o
   1  -6   8       23.79       -2.93     15.69 o
   2  -6   8        1.19       17.97      7.83 o
   3  -6   8        2.32      -15.95     15.95 o
   4  -6   8        2.96      -17.16     17.16 o
  -9  -5   8        0.03       10.49     15.69 o
  -8  -5   8        2.87       18.04     13.95 o
  -7  -5   8        0.05       11.82     15.36 o
  -6  -5   8        1.37       13.11     12.71 o
  -5  -5   8        2.31      -13.88     13.88 o
  -4  -5   8        1.65        9.19     11.21 o
  -3  -5   8       15.14        7.11     12.44 o
  -2  -5   8        2.77      -12.09     12.09 o
  -1  -5   8       19.55       12.48     12.57 o
   0  -5   8        4.86       -0.57     12.70 o
   1  -5   8        4.56       12.20     11.46 o
   2  -5   8       23.24       17.83      7.84 o
   3  -5   8        6.19        1.53     14.92 o
   4  -5   8        6.15       11.17     13.56 o
   5  -5   8        0.53        1.49     15.30 o
  -9  -4   8        0.18      -12.47     14.41 o
  -8  -4   8        0.49       20.13      6.83 o
  -7  -4   8        7.57       14.70     10.77 o
  -6  -4   8        1.36       10.58     10.14 o
  -5  -4   8        4.10       10.00     10.73 o
  -4  -4   8        0.29      -11.78     11.78 o
  -3  -4   8       41.64       10.27     10.89 o
  -2  -4   8        5.62        5.89      9.77 o
  -1  -4   8       16.70        5.54      9.57 o
   0  -4   8       19.48        9.70      9.93 o
   1  -4   8        3.67       -1.16     10.82 o
   2  -4   8       10.78        8.44     10.35 o
   3  -4   8       15.46       19.89     11.97 o
   4  -4   8       13.54        8.51     13.31 o
   5  -4   8       11.18        6.07     13.54 o
   6  -4   8        0.57       -9.62     14.17 o
 -10  -3   8        0.16      -17.43     17.43 o
  -9  -3   8        3.38       17.16     12.11 o
  -8  -3   8        0.23      -11.24     13.50 o
  -7  -3   8        2.11       -5.29     11.07 o
  -6  -3   8        6.97       15.73     10.85 o
  -5  -3   8       15.70       23.04      6.33 o
  -4  -3   8       41.23       33.39      5.97 o
  -3  -3   8       10.07        9.51      7.10 o
  -2  -3   8       87.02       69.32      6.40 o
  -1  -3   8        7.08       12.44      4.75 o
   0  -3   8       54.84       58.79      6.11 o
   1  -3   8        6.71       -2.24      9.09 o
   2  -3   8       34.49       19.28      6.05 o
   3  -3   8        4.03       11.37      9.45 o
   4  -3   8       20.32       21.52     11.42 o
   5  -3   8       18.12        2.42     12.02 o
   6  -3   8        4.10       15.28     11.68 o
   7  -3   8        0.52        3.07     14.06 o
 -10  -2   8        0.13       12.89      9.83 o
  -9  -2   8        0.21        0.26     14.97 o
  -8  -2   8        1.11        2.61     12.43 o
  -7  -2   8        5.69       -8.53     12.31 o
  -6  -2   8        2.12       16.78      9.27 o
  -5  -2   8        4.23        4.90      8.94 o
  -4  -2   8       38.78       36.16      5.79 o
  -3  -2   8       64.71       55.72      6.05 o
  -2  -2   8        8.38        1.60      8.80 o
  -1  -2   8       15.53        9.51      8.90 o
   0  -2   8       31.54       35.53      4.90 o
   1  -2   8      121.03      117.49      6.63 o
   2  -2   8       29.77       22.58      5.88 o
   3  -2   8       39.91       40.79      5.84 o
   4  -2   8        5.47        1.92     10.17 o
   5  -2   8        3.99        1.48     10.72 o
   6  -2   8        8.96        3.63     12.28 o
   7  -2   8       17.66       20.54      7.02 o
   8  -2   8        0.23        3.01     15.22 o
 -10  -1   8        0.06       -1.45     15.34 o
  -9  -1   8        0.04      -10.55     13.61 o
  -8  -1   8        7.38       -5.93     14.32 o
  -7  -1   8        0.25       -2.39     11.41 o
  -6  -1   8        8.65       12.98      6.10 o
  -5  -1   8        9.82        6.30     10.60 o
  -4  -1   8        4.92        2.85      8.49 o
  -3  -1   8       21.49       21.21      5.24 o
  -2  -1   8       79.69       92.08      6.13 o
  -1  -1   8       50.46       59.13      5.21 o
   0  -1   8       55.25       59.46      5.08 o
   1  -1   8       45.66       49.45      5.19 o
   2  -1   8       46.96       45.12      5.49 o
   3  -1   8      115.41       97.01      6.73 o
   4  -1   8       15.96        4.67      9.73 o
   5  -1   8       15.65       13.39      7.47 o
   6  -1   8        2.38      -12.94     12.94 o
   7  -1   8        5.14       15.94      7.00 o
   8  -1   8       28.87       32.07      8.00 o
   9  -1   8        0.17      -14.53     14.53 o
 -10   0   8        0.31      -11.14     11.14 o
  -9   0   8        0.11        1.15      9.27 o
  -8   0   8        0.08       -0.38      8.70 o
  -7   0   8        4.98        6.87      8.21 o
  -6   0   8       12.49       16.08      5.26 o
  -5   0   8        2.38       11.43      5.93 o
  -4   0   8        9.06        9.33     10.32 o
  -3   0   8        5.75        1.02      5.37 o
  -2   0   8       24.80       21.09      3.14 o
  -1   0   8      171.37      186.05      6.97 o
   0   0   8       27.77       26.66     11.64 o
   1   0   8       93.85       99.15      7.70 o
   2   0   8        6.74        8.96      3.58 o
   3   0   8       85.96       84.17      4.08 o
   4   0   8        7.78       10.56      5.79 o
   5   0   8      100.30      100.01      4.84 o
   6   0   8       42.84       46.91      6.69 o
   7   0   8        1.87        6.18      6.90 o
   8   0   8        2.71        6.13      8.46 o
   9   0   8        5.16       11.44      7.67 o
  10   0   8        2.40       14.77      8.94 o
  -9   1   8        3.70       13.14     15.33 o
  -8   1   8        0.65       -3.80     13.99 o
  -7   1   8        2.06      -13.37     13.37 o
  -6   1   8        2.70        0.16     10.76 o
  -5   1   8        9.94       13.85      5.42 o
  -4   1   8       28.43       28.83      5.52 o
  -3   1   8       59.91       68.22      5.72 o
  -2   1   8        1.07        2.05      6.86 o
  -1   1   8       18.04       12.27      7.35 o
   0   1   8       87.66       93.06      5.32 o
   1   1   8       64.67       66.96      4.57 o
   2   1   8       71.89       82.31      5.18 o
   3   1   8       29.01       21.95      4.24 o
   4   1   8      253.81      241.62     15.44 o
   5   1   8        4.30       -1.45      8.67 o
   6   1   8       58.51       63.93      6.56 o
   7   1   8       16.59       27.72      5.91 o
   8   1   8        7.24       17.28     11.75 o
   9   1   8        0.65      -14.12     14.12 o
  10   1   8        1.60      -14.92     14.92 o
  -9   2   8        0.14       12.25     12.37 o
  -8   2   8        5.40       21.92      6.60 o
  -7   2   8        4.31       18.24      9.87 o
  -6   2   8        1.25      -12.57     12.57 o
  -5   2   8       30.47       33.90      6.43 o
  -4   2   8        9.31       11.49      6.93 o
  -3   2   8       40.86       41.62      5.35 o
  -2   2   8      100.90      102.03      6.13 o
  -1   2   8       55.98       63.48      4.80 o
   0   2   8        1.94        6.26      6.01 o
   1   2   8        2.53       -3.75      5.84 o
   2   2   8      152.69      145.23      7.73 o
   3   2   8      144.37      139.23      7.82 o
   4   2   8        6.62       17.03      4.05 o
   5   2   8        3.09       -4.32      7.43 o
   6   2   8       13.47       16.49      5.19 o
   7   2   8       16.30       18.49     10.25 o
   8   2   8        0.98       -4.13     11.69 o
   9   2   8        9.11      -13.92     13.92 o
  10   2   8        0.32       18.03     11.92 o
  11   2   8        1.66        9.35     14.65 o
  -9   3   8        0.28       16.28     14.24 o
  -8   3   8        0.25      -11.30     14.06 o
  -7   3   8        6.01       11.93     11.05 o
  -6   3   8       11.89       19.03     10.43 o
  -5   3   8        4.73        3.86      8.64 o
  -4   3   8       29.21       37.62      5.55 o
  -3   3   8       23.78       38.46      4.89 o
  -2   3   8       70.15       75.42      5.42 o
  -1   3   8       18.41        8.49      7.21 o
   0   3   8      144.65      144.37      7.57 o
   1   3   8       85.86       88.02      4.90 o
   2   3   8        6.07       10.68      5.88 o
   3   3   8       86.16       87.81      5.28 o
   4   3   8       73.44       70.26      5.22 o
   5   3   8       24.42       16.53      9.05 o
   6   3   8        0.67       -5.41      8.82 o
   7   3   8        6.50        8.27      8.59 o
   8   3   8        5.87       -3.50     10.25 o
   9   3   8       20.57       18.94     13.75 o
  10   3   8        3.10      -12.30     13.77 o
  11   3   8        0.06       -7.37     15.20 o
  -8   4   8        0.85       -4.01     14.37 o
  -7   4   8        0.52       -5.41     12.41 o
  -6   4   8       10.16       -6.60     12.07 o
  -5   4   8        9.41        0.34      9.36 o
  -4   4   8       13.79       -0.60      9.78 o
  -3   4   8       11.09        4.65      7.72 o
  -2   4   8       14.24       15.56      9.11 o
  -1   4   8       53.40       59.08      5.09 o
   0   4   8      141.93      137.03      8.02 o
   1   4   8       89.38       80.25      5.43 o
   2   4   8      153.76      138.87      7.62 o
   3   4   8       13.66       18.22      3.82 o
   4   4   8       11.08        6.71      7.36 o
   5   4   8       63.94       60.95      5.50 o
   6   4   8        0.94        7.16      7.40 o
   7   4   8       73.40       64.86      6.85 o
   8   4   8        0.53       -5.41      9.78 o
   9   4   8        2.98        6.64     11.83 o
  10   4   8        3.33        5.23     11.76 o
  11   4   8        6.34       11.39     14.47 o
  -8   5   8        0.22        6.12     17.34 o
  -7   5   8        4.26       -1.43     14.53 o
  -6   5   8        0.78       -8.19     14.14 o
  -5   5   8        4.91       -2.73     13.07 o
  -4   5   8        1.90        8.76      5.63 o
  -3   5   8       29.66       19.21      6.16 o
  -2   5   8        3.90       12.92      7.04 o
  -1   5   8       41.27       53.99      5.39 o
   0   5   8       26.64       25.41      4.34 o
   1   5   8       37.76       37.50      4.98 o
   2   5   8      107.37       97.48      5.78 o
   3   5   8       54.50       62.29      4.81 o
   4   5   8        2.12       10.51      6.33 o
   5   5   8       14.36       19.26      4.31 o
   6   5   8      110.84       98.14      6.81 o
   7   5   8       28.49       27.15      6.13 o
   8   5   8       11.32       18.71     11.35 o
   9   5   8        3.81       -6.61     12.60 o
  10   5   8       21.95       20.48      8.16 o
  11   5   8       11.26       38.13      7.95 o
  12   5   8        0.38      -14.49     17.01 o
  -7   6   8        0.53       26.11     13.38 o
  -6   6   8        3.19       18.36     13.67 o
  -5   6   8        0.52        9.54     11.73 o
  -4   6   8        4.72        2.50     11.54 o
  -3   6   8        0.68        6.15     10.20 o
  -2   6   8       37.49       54.39      6.36 o
  -1   6   8       14.22       17.10      5.07 o
   0   6   8        3.27       -3.58      8.57 o
   1   6   8       37.57       41.28      4.79 o
   2   6   8        6.93        3.89      6.99 o
   3   6   8       18.32        6.78      8.13 o
   4   6   8       95.56       84.12      5.80 o
   5   6   8       34.53       34.27      5.15 o
   6   6   8        8.55       16.70      8.35 o
   7   6   8        3.32       11.36      9.14 o
   8   6   8       31.69       36.86      6.36 o
   9   6   8        3.77        3.39     12.88 o
  10   6   8        1.76        6.37     13.77 o
  11   6   8        1.86      -12.03     14.72 o
  12   6   8        3.53        6.42     15.78 o
  -6   7   8        0.90        2.00     16.03 o
  -5   7   8        3.84       -1.02     14.74 o
  -4   7   8        3.67       17.96     11.78 o
  -3   7   8        8.01        2.11     10.62 o
  -2   7   8        7.18      -10.44     10.44 o
  -1   7   8        7.63       -2.09     10.98 o
   0   7   8       11.70       -5.25     10.81 o
   1   7   8        0.50        1.89      7.10 o
   2   7   8       11.93        6.82      7.78 o
   3   7   8       12.18        2.91      8.72 o
   4   7   8        5.78       10.23      4.28 o
   5   7   8       18.34        8.15      6.11 o
   6   7   8        9.64       15.07      5.42 o
   7   7   8        1.14        5.98      9.24 o
   8   7   8        8.28        6.91     11.09 o
   9   7   8        8.30        9.62     11.12 o
  10   7   8        4.63        2.65     12.97 o
  11   7   8        4.70      -16.77     17.72 o
  12   7   8        1.17      -17.88     17.88 o
  -5   8   8        1.57       -8.08     14.63 o
  -4   8   8        5.98        1.53     12.95 o
  -3   8   8        4.03       -4.97     13.14 o
  -2   8   8        8.53       -1.77     11.83 o
  -1   8   8        0.29       11.91      8.68 o
   0   8   8       38.58       40.44      6.72 o
   1   8   8        1.27       16.50      8.35 o
   2   8   8       21.47       26.15      5.44 o
   3   8   8       13.79       12.30      9.87 o
   4   8   8        6.03        0.12     10.03 o
   5   8   8        0.31       -3.84      9.68 o
   6   8   8        0.28        7.58      9.97 o
   7   8   8        0.50        3.28     10.51 o
   8   8   8        2.49        9.85     10.72 o
   9   8   8        0.24       -3.80     13.30 o
  10   8   8        2.99      -15.11     15.11 o
  11   8   8        3.20       24.22     14.27 o
  12   8   8        3.94        9.07     15.33 o
  -5   9   8        0.57      -16.77     16.77 o
  -4   9   8        1.06       -5.45     15.48 o
  -3   9   8        2.39       -2.34     14.52 o
  -2   9   8        1.34       -4.32     12.97 o
  -1   9   8       20.68       12.30     12.48 o
   0   9   8        2.97      -12.79     13.11 o
   1   9   8       56.12       69.53      7.48 o
   2   9   8        9.38        5.19     10.50 o
   3   9   8       14.32       20.92      6.08 o
   4   9   8        0.45        7.29      7.94 o
   5   9   8        4.48       15.08     10.07 o
   6   9   8        1.24        7.34     10.18 o
   7   9   8        0.07        3.42     11.08 o
   8   9   8        9.86       13.89     11.19 o
   9   9   8        0.06       -5.43     13.08 o
  10   9   8        0.57       14.18     12.13 o
  11   9   8        0.96       -6.43     15.83 o
  12   9   8        0.83       14.47      9.26 o
  -3  10   8        0.66        3.21     14.69 o
  -2  10   8        0.41        0.18     14.49 o
  -1  10   8        2.11       -8.24     14.24 o
   0  10   8        8.83       14.49     13.51 o
   1  10   8        2.89       -3.43     12.90 o
   2  10   8        2.81       -3.47     11.37 o
   3  10   8        1.52       13.40     10.92 o
   4  10   8       16.59        6.80     11.74 o
   5  10   8        0.09       -5.85     11.66 o
   6  10   8        1.94        7.21      8.16 o
   7  10   8       18.07       26.71      7.42 o
   8  10   8        0.11       15.85     12.07 o
   9  10   8        1.20        9.50     13.31 o
  10  10   8        0.35        4.95     12.74 o
  11  10   8        3.66        5.51     16.19 o
  -2  11   8        0.95        4.80     14.67 o
  -1  11   8        0.76       10.69     14.47 o
   0  11   8        1.07       12.38     12.33 o
   1  11   8        0.12       11.12     12.91 o
   2  11   8        0.29       10.73     11.49 o
   3  11   8        0.89      -13.56     13.56 o
   4  11   8        1.47       10.39     12.60 o
   5  11   8        3.79        9.82     10.92 o
   6  11   8        6.83        4.37     12.10 o
   7  11   8        1.05       -0.81     13.14 o
   8  11   8        0.14       10.38     13.27 o
   9  11   8        0.88        9.66     13.33 o
  10  11   8        0.38      -14.28     14.28 o
  11  11   8        4.40       11.56     16.28 o
  -1  12   8        0.09       11.23     13.22 o
   0  12   8        0.55       20.62     12.62 o
   1  12   8        0.05       -6.07     13.09 o
   2  12   8        1.93       -5.34     14.70 o
   3  12   8        1.17       -2.63     12.70 o
   4  12   8        1.99       15.24     10.32 o
   5  12   8        0.02      -14.33     14.33 o
   6  12   8       10.20       13.21      9.73 o
   7  12   8        6.22       13.54     14.36 o
   8  12   8        0.52      -10.61     13.68 o
   9  12   8        0.19       -0.32     14.63 o
  10  12   8        0.24        3.36     13.09 o
  -6  -7   9        0.02        0.12     17.69 o
  -5  -7   9        0.42       -7.95     16.43 o
  -4  -7   9        2.40       14.75     15.65 o
  -3  -7   9        0.60      -18.69     18.69 o
  -2  -7   9        1.28       -1.17     14.49 o
  -1  -7   9        0.97        1.20     15.54 o
   0  -7   9        1.16       -0.40     15.39 o
  -7  -6   9        0.10        5.99     15.09 o
  -6  -6   9        0.72      -15.61     15.61 o
  -5  -6   9        0.50       -2.64     14.98 o
  -4  -6   9        0.43      -14.44     14.44 o
  -3  -6   9        6.67       16.33     13.86 o
  -2  -6   9        0.50      -16.09     16.09 o
  -1  -6   9        3.94       23.51     13.69 o
   0  -6   9        1.24      -13.32     15.32 o
   1  -6   9        3.33       -7.37     15.19 o
   2  -6   9        2.33       -3.40     16.02 o
  -8  -5   9        0.10       12.12     15.29 o
  -7  -5   9        1.60       -8.57     15.48 o
  -6  -5   9        1.44      -13.31     14.21 o
  -5  -5   9        3.81       -4.97     13.82 o
  -4  -5   9        0.18       -2.70     12.54 o
  -3  -5   9        4.35       -0.56     13.65 o
  -2  -5   9        6.71        2.02     13.64 o
  -1  -5   9        4.65       18.33     12.93 o
   0  -5   9        8.93       18.56     12.65 o
   1  -5   9        0.37        0.27     14.54 o
   2  -5   9       22.89       27.87     14.39 o
   3  -5   9        0.28      -16.59     16.59 o
   4  -5   9        6.92       10.99     15.14 o
  -8  -4   9        0.15       15.34     13.82 o
  -7  -4   9        1.83       18.74     10.56 o
  -6  -4   9        0.34       16.36     11.59 o
  -5  -4   9        3.10      -12.80     12.80 o
  -4  -4   9       16.70       19.79     10.67 o
  -3  -4   9        1.54        5.92      9.23 o
  -2  -4   9        2.03       10.61     10.94 o
  -1  -4   9        8.64        1.12     10.60 o
   0  -4   9       22.28        3.13     12.39 o
   1  -4   9       17.83        1.77     12.51 o
   2  -4   9        0.45       -2.86     12.43 o
   3  -4   9        9.43       18.66     11.49 o
   4  -4   9        1.91       11.97     14.32 o
   5  -4   9        5.10      -16.61     16.61 o
  -9  -3   9        0.84      -13.41     16.33 o
  -8  -3   9        0.50       -3.94     13.77 o
  -7  -3   9        0.05       -1.55     14.51 o
  -6  -3   9        4.58       -4.55     12.29 o
  -5  -3   9        1.52       12.39      9.57 o
  -4  -3   9        6.74        1.25     10.73 o
  -3  -3   9        4.85        6.97      7.26 o
  -2  -3   9       41.04       27.54      6.76 o
  -1  -3   9        7.46       -9.92     10.49 o
   0  -3   9        3.45        7.04      9.64 o
   1  -3   9       26.05        9.69     12.07 o
   2  -3   9       22.91       -9.77     13.18 o
   3  -3   9        9.07       17.55     10.06 o
   4  -3   9        3.63       12.02     10.53 o
   5  -3   9        3.90      -12.24     14.10 o
   6  -3   9        4.54       -0.59     14.31 o
  -9  -2   9        0.41        9.92     15.07 o
  -8  -2   9        2.89        7.00     14.07 o
  -7  -2   9        1.80        4.59     11.86 o
  -6  -2   9        0.30      -12.23     12.23 o
  -5  -2   9        2.84        6.10     10.80 o
  -4  -2   9        2.16       -9.64     10.38 o
  -3  -2   9       23.99       12.03      9.08 o
  -2  -2   9       11.76       11.63      6.27 o
  -1  -2   9       16.82       12.66      5.42 o
   0  -2   9       38.19       31.48      6.00 o
   1  -2   9        3.71        5.26      9.51 o
   2  -2   9       14.58       12.92     11.09 o
   3  -2   9       36.98       25.99      6.65 o
   4  -2   9       10.99       -5.77     12.57 o
   5  -2   9       24.68       14.56     12.56 o
   6  -2   9        1.09      -13.26     13.26 o
   7  -2   9        1.70      -10.54     14.02 o
  -9  -1   9        2.01       -4.10     15.93 o
  -8  -1   9        1.12       -2.73     14.34 o
  -7  -1   9        2.67        3.54     12.95 o
  -6  -1   9        2.65       -6.44     13.58 o
  -5  -1   9       12.96       -9.96     12.83 o
  -4  -1   9        1.76       -9.84     10.01 o
  -3  -1   9        9.12       17.29      9.67 o
  -2  -1   9        4.16       11.54      7.13 o
  -1  -1   9       31.10       37.01      5.45 o
   0  -1   9       22.72       23.30      5.76 o
   1  -1   9       31.43       20.68      5.56 o
   2  -1   9        6.74       -9.52      9.52 o
   3  -1   9       25.06       29.61      5.71 o
   4  -1   9       38.62       41.31      6.32 o
   5  -1   9        6.58       15.95     11.20 o
   6  -1   9       14.30       19.98     12.93 o
   7  -1   9        0.34       16.36     11.82 o
   8  -1   9        9.61        6.04     15.39 o
  -9   0   9        0.36        2.43     10.57 o
  -8   0   9        3.46        7.52     12.79 o
  -7   0   9        0.27        2.68     10.53 o
  -6   0   9        6.48        9.34      6.78 o
  -5   0   9        0.57       -5.15      7.22 o
  -4   0   9       42.02       40.79      5.01 o
  -3   0   9        5.00        5.16      5.99 o
  -2   0   9       15.79        7.76      5.08 o
  -1   0   9       15.18        3.77      6.22 o
   0   0   9        1.36        7.05      5.06 o
   1   0   9       59.22       61.23      4.16 o
   2   0   9       87.90       80.54      4.61 o
   3   0   9        5.12        5.63      5.88 o
   4   0   9        2.54        4.61      8.73 o
   5   0   9        9.81       12.41      6.51 o
   6   0   9       15.78       23.56      4.59 o
   7   0   9        7.39        1.50      9.38 o
   8   0   9        0.39       -5.02     17.68 o
   9   0   9        9.11       17.90      9.32 o
  -9   1   9        0.47       14.33      9.73 o
  -8   1   9        0.59      -14.37     14.37 o
  -7   1   9        5.78       10.71     13.21 o
  -6   1   9        1.95       -0.76     11.47 o
  -5   1   9       11.62        9.66     10.25 o
  -4   1   9        4.94       -2.50      9.90 o
  -3   1   9       22.67       17.59     10.71 o
  -2   1   9       37.35       34.50      5.27 o
  -1   1   9       15.16       -0.15      9.50 o
   0   1   9       85.15       85.55      5.84 o
   1   1   9       11.80        3.51      8.11 o
   2   1   9       10.30       11.67      8.43 o
   3   1   9       41.03       32.38      5.65 o
   4   1   9       33.14       19.28     10.55 o
   5   1   9        1.08        2.21      9.30 o
   6   1   9        0.80        1.82     10.24 o
   7   1   9       21.85       17.22     13.35 o
   8   1   9        8.78       17.10     12.28 o
   9   1   9        1.92       -2.96     12.75 o
  10   1   9        0.08      -16.36     16.36 o
  -8   2   9        0.89       12.66     13.42 o
  -7   2   9        0.62      -13.40     13.40 o
  -6   2   9        7.20        5.61     12.56 o
  -5   2   9        5.15       -1.58     11.43 o
  -4   2   9        9.46       12.59      9.73 o
  -3   2   9        6.49        8.27      8.70 o
  -2   2   9       62.83       62.63      6.02 o
  -1   2   9       37.94       42.64      5.20 o
   0   2   9       55.13       52.21      5.39 o
   1   2   9       61.34       58.69      5.18 o
   2   2   9       17.06        7.55      8.78 o
   3   2   9       14.06       20.22      4.33 o
   4   2   9       11.31       -9.24      9.95 o
   5   2   9       29.81       33.06      5.43 o
   6   2   9       44.15       47.22      6.50 o
   7   2   9        0.42        7.99      7.52 o
   8   2   9        2.06        3.28     12.07 o
   9   2   9        0.59       21.46     12.42 o
  10   2   9        0.06       -8.04     15.40 o
  -8   3   9        0.60        4.00     13.17 o
  -7   3   9        0.10       -6.20     13.92 o
  -6   3   9        1.10       -0.57     10.84 o
  -5   3   9        3.05       -7.02     11.01 o
  -4   3   9        7.82        9.64      7.06 o
  -3   3   9       44.43       53.36      5.74 o
  -2   3   9        3.40       -7.82      8.21 o
  -1   3   9      118.53      118.80      7.86 o
   0   3   9        9.26        9.96      7.73 o
   1   3   9       60.70       62.67      5.19 o
   2   3   9       25.00       24.64      4.73 o
   3   3   9       59.84       57.51      5.29 o
   4   3   9       20.24       13.22      8.17 o
   5   3   9       37.72       35.56      5.87 o
   6   3   9       28.86       32.75      6.00 o
   7   3   9        8.34        8.66     10.60 o
   8   3   9        0.17       -2.94     10.83 o
   9   3   9        0.20        0.63     13.12 o
  10   3   9        1.86        3.56     14.94 o
  11   3   9        0.38       11.13     14.72 o
  -8   4   9        0.21       -5.42     15.71 o
  -7   4   9        0.56      -15.05     15.05 o
  -6   4   9        1.99        4.65     12.53 o
  -5   4   9        1.80      -11.40     11.40 o
  -4   4   9        1.58        6.12      9.64 o
  -3   4   9        7.90       17.68      5.03 o
  -2   4   9       44.09       48.60      5.60 o
  -1   4   9        0.60       -8.11      8.11 o
   0   4   9       20.66       26.80      4.97 o
   1   4   9        2.53       -2.19      7.45 o
   2   4   9       95.18       94.94      5.98 o
   3   4   9       12.79       20.02      4.24 o
   4   4   9       90.78       78.49      6.10 o
   5   4   9       28.64       18.46      9.28 o
   6   4   9        0.56        1.96      8.74 o
   7   4   9       17.37       22.73      5.86 o
   8   4   9       10.83        6.68     12.00 o
   9   4   9        0.16       18.49     10.85 o
  10   4   9        2.39      -12.98     15.23 o
  11   4   9        2.65       12.85     14.93 o
  -7   5   9        3.73       18.80     14.16 o
  -6   5   9        0.18      -17.20     17.20 o
  -5   5   9        7.71       21.25     11.71 o
  -4   5   9        7.32       19.52     11.75 o
  -3   5   9        2.25       -0.28     11.27 o
  -2   5   9        2.63       10.94      8.88 o
  -1   5   9       10.22       18.02      5.17 o
   0   5   9       12.90       15.06      8.27 o
   1   5   9       16.88       25.36      4.20 o
   2   5   9        9.72        0.26      8.29 o
   3   5   9       23.83       21.89      4.99 o
   4   5   9       19.80        6.18      8.75 o
   5   5   9        0.87       -2.35      8.97 o
   6   5   9       16.69       12.27      7.31 o
   7   5   9        0.36       -8.88     11.30 o
   8   5   9        1.10        7.74     11.55 o
   9   5   9       30.87       20.28     14.66 o
  10   5   9        1.64        4.23     14.10 o
  11   5   9        0.82        4.81     15.26 o
  -7   6   9        0.19       15.99     17.08 o
  -6   6   9        5.15        9.74     14.53 o
  -5   6   9        1.54        3.44     13.54 o
  -4   6   9        3.10       -6.33     12.92 o
  -3   6   9        5.75      -12.63     12.63 o
  -2   6   9       12.39       26.51      6.11 o
  -1   6   9        4.40       -7.56      9.97 o
   0   6   9       25.01       27.86      5.60 o
   1   6   9        7.35        6.44      7.98 o
   2   6   9       28.78       38.33      4.94 o
   3   6   9        2.35       -3.94      8.16 o
   4   6   9        3.24        8.33      8.13 o
   5   6   9        6.00        4.19      8.75 o
   6   6   9        8.72       15.43      8.94 o
   7   6   9        9.53        0.48     11.70 o
   8   6   9        4.73       -5.49     12.02 o
   9   6   9        0.46        4.48     11.51 o
  10   6   9        0.95       -1.15     13.76 o
  11   6   9        0.16      -18.01     18.01 o
  -6   7   9        0.71      -15.83     15.83 o
  -5   7   9        1.52      -16.26     16.26 o
  -4   7   9        2.50        4.27      9.51 o
  -3   7   9        3.92      -12.58     12.58 o
  -2   7   9       10.61       13.41     11.64 o
  -1   7   9       10.51       20.14      5.49 o
   0   7   9       16.81        6.51     11.44 o
   1   7   9       30.24       47.32      5.98 o
   2   7   9        1.19        9.61      7.71 o
   3   7   9       18.04       13.49      9.86 o
   4   7   9       20.23        2.94     10.01 o
   5   7   9      122.38      103.54      7.76 o
   6   7   9        9.25       18.71     10.62 o
   7   7   9        5.59       17.65     10.25 o
   8   7   9        1.25      -13.39     13.39 o
   9   7   9        0.17        8.27     12.64 o
  10   7   9        1.28      -15.55     15.55 o
  11   7   9        0.66      -15.23     16.33 o
  -5   8   9        0.05      -16.71     16.71 o
  -4   8   9        3.97       -5.34     14.70 o
  -3   8   9        0.68        7.42     12.72 o
  -2   8   9        3.68      -13.58     13.58 o
  -1   8   9        9.03       17.18     11.69 o
   0   8   9       12.41       16.63     10.51 o
   1   8   9        3.17       10.46      9.30 o
   2   8   9        4.08       11.05      9.43 o
   3   8   9       12.55        9.60      7.59 o
   4   8   9       34.26       13.08     11.85 o
   5   8   9        0.90        7.54      9.90 o
   6   8   9       27.30       37.79      6.39 o
   7   8   9        5.19       17.67     10.35 o
   8   8   9        0.38      -11.11     11.47 o
   9   8   9       10.99       -5.01     13.85 o
  10   8   9        1.35      -10.63     14.10 o
  11   8   9        0.17        3.47     14.85 o
  -4   9   9        0.10       -6.25     16.05 o
  -3   9   9        3.48      -15.17     15.17 o
  -2   9   9        0.63        1.76     12.73 o
  -1   9   9        4.97      -10.07     12.50 o
   0   9   9        3.84      -10.67     11.68 o
   1   9   9       11.28        4.33     12.47 o
   2   9   9        7.72        1.84     10.37 o
   3   9   9        2.08       12.86     11.23 o
   4   9   9       18.20       14.75     11.52 o
   5   9   9        6.06       11.15     11.56 o
   6   9   9        7.31       14.54     11.40 o
   7   9   9        0.22        3.31      9.58 o
   8   9   9        0.07       -7.75     13.99 o
   9   9   9        6.33       14.51     13.02 o
  10   9   9        0.57        5.03     14.61 o
  11   9   9        0.03        8.40     15.25 o
  -3  10   9        0.15      -14.43     18.05 o
  -2  10   9        0.19       -3.75     14.63 o
  -1  10   9        0.16       -4.83     14.77 o
   0  10   9        3.97       -6.13     14.89 o
   1  10   9        0.09        9.17     11.99 o
   2  10   9        0.20        2.62     11.24 o
   3  10   9        5.82       -3.86     12.27 o
   4  10   9        3.48       -5.94     12.83 o
   5  10   9        0.23       -3.01     11.85 o
   6  10   9        1.26       11.40     11.92 o
   7  10   9        3.52       -6.51     12.10 o
   8  10   9       11.18       -8.21     14.18 o
   9  10   9        0.85        8.98     13.54 o
  10  10   9        3.72       -8.79     15.47 o
  11  10   9        0.02       -3.46     16.30 o
  -2  11   9        0.63       25.44     15.59 o
  -1  11   9        0.06       -8.49     13.92 o
   0  11   9        1.74        1.18     13.14 o
   1  11   9        1.16      -14.38     14.38 o
   2  11   9        1.47      -10.39     12.84 o
   3  11   9        0.11      -13.27     13.27 o
   4  11   9        0.84        5.45     11.31 o
   5  11   9        0.07        1.39     11.46 o
   6  11   9        0.10       -9.91     12.49 o
   7  11   9        9.52       -3.43     14.27 o
   8  11   9        1.59        3.69     14.56 o
   9  11   9        1.16        0.53     13.54 o
  10  11   9        1.32        0.17     15.13 o
   0  12   9        0.22        3.53     14.92 o
   1  12   9        0.08       -5.80     14.78 o
   2  12   9        4.57       15.71     14.64 o
   3  12   9        0.99        0.40     12.98 o
   4  12   9        0.30       10.84     11.68 o
   5  12   9        0.03        4.14     12.49 o
   6  12   9        0.11       -1.29      7.70 o
   7  12   9        0.01        0.19     13.04 o
   8  12   9        0.26       17.62     12.59 o
   9  12   9        0.75       -5.45     15.57 o
  10  12   9        0.43      -17.16     17.16 o
  -5  -6  10        0.03       14.35      9.20 o
  -4  -6  10        1.18       -3.53     16.80 o
  -3  -6  10        0.30        4.29     17.18 o
  -2  -6  10        0.94        6.59     15.41 o
  -1  -6  10        2.67       14.31     15.52 o
   0  -6  10        3.51      -16.56     16.92 o
  -6  -5  10        0.03       -5.84     16.35 o
  -5  -5  10        2.23       14.98     13.05 o
  -4  -5  10        1.41        1.55     15.54 o
  -3  -5  10        1.30        7.87     13.93 o
  -2  -5  10        4.57        5.95     15.24 o
  -1  -5  10        0.41      -14.87     14.87 o
   0  -5  10        2.20       -6.52     14.95 o
   1  -5  10        7.20       27.21     13.86 o
   2  -5  10        2.54        0.64     16.58 o
  -7  -4  10        0.02        2.18     14.76 o
  -6  -4  10        0.41       26.26     13.89 o
  -5  -4  10        0.46        3.60     13.82 o
  -4  -4  10        4.39       18.96     11.68 o
  -3  -4  10        2.61       -2.62     13.09 o
  -2  -4  10        1.46       -0.04     12.70 o
  -1  -4  10        8.65        0.15     13.56 o
   0  -4  10        1.88      -13.31     13.31 o
   1  -4  10        4.91        6.88     11.94 o
   2  -4  10        3.62      -15.50     15.50 o
   3  -4  10        8.72       -0.62     13.78 o
   4  -4  10        3.59        7.06     15.20 o
  -8  -3  10        0.15      -16.53     16.53 o
  -7  -3  10        0.67      -12.89     15.12 o
  -6  -3  10        1.33      -13.23     14.12 o
  -5  -3  10        2.77        6.00     11.53 o
  -4  -3  10        2.00        8.37     10.79 o
  -3  -3  10       16.63       11.52      6.82 o
  -2  -3  10        1.82       -9.55     10.98 o
  -1  -3  10        7.52       13.02     11.50 o
   0  -3  10        5.35        5.18     12.15 o
   1  -3  10        7.63       -9.87     12.25 o
   2  -3  10        6.03       20.81     10.90 o
   3  -3  10        6.61       19.55     11.37 o
   4  -3  10        3.86       -2.96     14.26 o
   5  -3  10        4.78       17.10     13.79 o
  -8  -2  10        0.10      -15.50     15.50 o
  -7  -2  10        0.68      -15.46     15.46 o
  -6  -2  10        0.34      -14.26     14.26 o
  -5  -2  10        3.14       18.08     10.61 o
  -4  -2  10       11.08       23.77     11.92 o
  -3  -2  10        1.11        3.90     10.40 o
  -2  -2  10       11.88       12.79     10.17 o
  -1  -2  10        1.91       11.84     10.50 o
   0  -2  10       31.96       21.77      6.74 o
   1  -2  10        1.46      -11.41     11.41 o
   2  -2  10       17.68        8.10     11.62 o
   3  -2  10        1.23      -13.01     13.01 o
   4  -2  10        3.44        6.33     13.35 o
   5  -2  10        8.64       -6.44     13.87 o
   6  -2  10        4.99       -2.29     14.74 o
  -8  -1  10        0.07        7.82     14.54 o
  -7  -1  10        3.14       12.18     13.63 o
  -6  -1  10        1.63      -14.94     14.94 o
  -5  -1  10        0.86      -11.96     11.96 o
  -4  -1  10        4.37       -5.79     12.17 o
  -3  -1  10       14.78       14.71      9.82 o
  -2  -1  10        5.58        5.98     10.74 o
  -1  -1  10       13.98        5.53     11.52 o
   0  -1  10        2.83        1.73      9.40 o
   1  -1  10       18.51       24.93      5.79 o
   2  -1  10        6.83      -10.75     10.75 o
   3  -1  10        7.09       16.35      5.80 o
   4  -1  10       11.76       17.50      6.18 o
   5  -1  10        0.49        3.63     12.11 o
   6  -1  10        4.41        6.35     12.93 o
   7  -1  10       10.71        9.81     14.11 o
  -8   0  10        3.43       20.28      9.77 o
  -7   0  10        0.04        5.23      9.82 o
  -6   0  10        2.21       12.15      8.23 o
  -5   0  10        3.43        6.05      5.81 o
  -4   0  10        8.55       11.84      7.03 o
  -3   0  10        4.14        4.38     12.00 o
  -2   0  10       28.75       34.63      9.59 o
  -1   0  10        8.28        8.57      5.55 o
   0   0  10       19.43        7.07      5.50 o
   1   0  10        9.63        6.68      6.40 o
   2   0  10       10.73        8.50     14.07 o
   3   0  10       11.21       10.17      7.00 o
   4   0  10       10.97       10.29      7.57 o
   5   0  10       19.15        8.73      8.94 o
   6   0  10        1.07      -10.27     16.73 o
   7   0  10        0.18        1.72      8.84 o
   8   0  10        1.33        4.40     10.22 o
  -8   1  10        0.02        6.16     13.69 o
  -7   1  10        0.96       11.95     13.13 o
  -6   1  10        1.83       20.07     11.69 o
  -5   1  10        2.86       12.52     10.47 o
  -4   1  10        5.97       21.52      5.64 o
  -3   1  10        6.49       14.39      9.34 o
  -2   1  10       12.16       19.04      9.70 o
  -1   1  10       22.06       27.54      5.11 o
   0   1  10       11.95       15.29      5.05 o
   1   1  10       38.19       36.31      6.04 o
   2   1  10        2.07       -9.82      9.82 o
   3   1  10      101.82       91.43      7.09 o
   4   1  10        0.62       10.63      9.73 o
   5   1  10       16.92       17.10     11.62 o
   6   1  10        4.74       16.57     11.81 o
   7   1  10        1.92      -12.97     12.97 o
   8   1  10        0.37        6.61     12.66 o
   9   1  10        0.55       -9.56     16.11 o
  -8   2  10        0.10      -11.65     15.32 o
  -7   2  10        0.15        0.86     13.71 o
  -6   2  10        2.51        1.37     12.18 o
  -5   2  10        0.47       11.12      7.76 o
  -4   2  10        2.92        9.05      9.55 o
  -3   2  10       15.09       19.41      5.50 o
  -2   2  10        2.52       -9.69      9.69 o
  -1   2  10        8.86       -5.97     10.09 o
   0   2  10       14.85       16.54      9.32 o
   1   2  10       29.25       17.98      5.46 o
   2   2  10       63.94       60.49      6.14 o
   3   2  10        0.68       -0.54      8.56 o
   4   2  10       72.05       75.46      7.04 o
   5   2  10        0.50       10.84      9.45 o
   6   2  10        9.40      -12.15     12.15 o
   7   2  10        0.63      -12.10     12.93 o
   8   2  10       15.97        7.10     12.43 o
   9   2  10        0.52       11.33     14.39 o
  -7   3  10        0.60       17.97     11.77 o
  -6   3  10        0.08       20.07     12.63 o
  -5   3  10        8.10       15.44     13.01 o
  -4   3  10        0.69       -0.41     10.02 o
  -3   3  10        4.06       -9.00     10.49 o
  -2   3  10        0.34        1.05      8.04 o
  -1   3  10       47.12       54.59      5.65 o
   0   3  10        8.49       11.27      8.67 o
   1   3  10        4.63       -6.65      8.26 o
   2   3  10       21.29       39.49      4.69 o
   3   3  10       15.93       15.22      5.36 o
   4   3  10        4.26       -5.03      8.75 o
   5   3  10        7.04       11.03      9.80 o
   6   3  10       10.14       11.49      9.02 o
   7   3  10       16.19       10.02     13.35 o
   8   3  10        1.75      -12.10     13.64 o
   9   3  10        3.76        8.90     12.09 o
  10   3  10        1.15        2.06     16.53 o
  -7   4  10        2.18       10.46     12.71 o
  -6   4  10        1.36       -8.24     13.46 o
  -5   4  10        0.42       -9.14     13.04 o
  -4   4  10        5.36       21.18      6.45 o
  -3   4  10        3.31        7.17      9.56 o
  -2   4  10       30.74       49.16      6.08 o
  -1   4  10        1.36        5.17      7.96 o
   0   4  10       16.93        9.40      9.33 o
   1   4  10       25.34       30.18      5.10 o
   2   4  10        3.18        7.80      7.27 o
   3   4  10        0.49        6.50      7.98 o
   4   4  10        7.22        0.85      8.93 o
   5   4  10        4.01        0.24     10.12 o
   6   4  10       24.45       16.49     11.70 o
   7   4  10        3.26        1.99     10.28 o
   8   4  10        2.19       18.79     10.41 o
   9   4  10        0.09      -15.48     15.48 o
  10   4  10        0.31       19.85     14.36 o
  -7   5  10        0.04      -14.26     16.97 o
  -6   5  10        1.92      -17.10     17.50 o
  -5   5  10        1.78       -8.23     13.74 o
  -4   5  10        4.75       13.83     12.42 o
  -3   5  10        3.21       13.39     11.85 o
  -2   5  10       13.13       12.61      6.31 o
  -1   5  10       16.79       13.77     10.42 o
   0   5  10       12.86       25.54      5.23 o
   1   5  10        0.58       10.39      8.70 o
   2   5  10        6.51        6.92      9.57 o
   3   5  10       13.36       17.03      5.55 o
   4   5  10       12.69       16.28     10.64 o
   5   5  10       17.21       17.89      5.72 o
   6   5  10        3.67       -0.18     12.05 o
   7   5  10        6.03        2.19     11.85 o
   8   5  10        1.63        5.66     11.74 o
   9   5  10       10.80        5.82     10.57 o
  10   5  10        8.90        5.31     15.17 o
  11   5  10        4.24        1.96     16.36 o
  -6   6  10        0.20        1.37     14.57 o
  -5   6  10        2.40       15.22     13.86 o
  -4   6  10        0.61       11.18     12.17 o
  -3   6  10       10.24       11.50     12.78 o
  -2   6  10        1.33        5.98     10.61 o
  -1   6  10        9.98        0.57     12.43 o
   0   6  10       18.71       19.16     11.58 o
   1   6  10        2.04      -10.55     10.55 o
   2   6  10       20.63        9.91      9.91 o
   3   6  10       21.27       16.01      6.14 o
   4   6  10        6.11        8.22      9.93 o
   5   6  10        7.20       13.13      9.68 o
   6   6  10        7.32       13.10     10.03 o
   7   6  10        0.30       -0.64     12.50 o
   8   6  10        0.28       21.95     11.75 o
   9   6  10        5.74        5.77     13.08 o
  10   6  10       24.97       35.67      8.65 o
  11   6  10        0.50       20.21     15.60 o
  -5   7  10        0.09        0.97     16.66 o
  -4   7  10        2.87      -15.73     15.73 o
  -3   7  10        0.52       -3.66     12.82 o
  -2   7  10        2.99        6.46     12.60 o
  -1   7  10        1.36       -3.90     12.03 o
   0   7  10        0.22      -10.94     10.94 o
   1   7  10       52.79       51.92      7.07 o
   2   7  10        5.63        8.52      9.66 o
   3   7  10       12.62       17.66     11.12 o
   4   7  10        2.14       -9.81     11.35 o
   5   7  10       16.42       12.05     11.28 o
   6   7  10        0.18       -1.95     10.25 o
   7   7  10        0.41        5.98     10.99 o
   8   7  10       15.40       21.24     14.20 o
   9   7  10        1.66       -2.50     12.86 o
  10   7  10        0.26      -17.51     17.51 o
  11   7  10        0.06       11.87     15.34 o
  -4   8  10        0.10       -4.68     14.60 o
  -3   8  10        0.45       14.82     13.83 o
  -2   8  10        0.57       -9.98     14.05 o
  -1   8  10        4.62       -4.33     13.73 o
   0   8  10        1.15       -7.13     12.57 o
   1   8  10        0.25        9.20     11.51 o
   2   8  10        7.53       14.76     10.21 o
   3   8  10        7.00        7.17     10.71 o
   4   8  10        7.64        3.90     12.12 o
   5   8  10        5.26       -2.72     10.69 o
   6   8  10        6.15       -5.46     11.55 o
   7   8  10       15.98        7.91     12.21 o
   8   8  10        1.78        0.86     11.66 o
   9   8  10        4.22      -15.39     15.39 o
  10   8  10        0.44       -4.39     15.74 o
  11   8  10        0.44        0.17     16.10 o
  -3   9  10        0.21       16.21     13.51 o
  -2   9  10        1.66       18.75     13.41 o
  -1   9  10        0.15      -14.06     14.06 o
   0   9  10       12.08       18.76     13.03 o
   1   9  10        0.09      -13.13     13.13 o
   2   9  10        0.21       -3.78     11.30 o
   3   9  10        2.46       -7.51     12.70 o
   4   9  10        2.14      -13.79     13.79 o
   5   9  10        4.65       -6.18     11.12 o
   6   9  10        4.95      -13.57     13.68 o
   7   9  10        0.05       -4.37     12.37 o
   8   9  10        0.28        3.41     13.66 o
   9   9  10        0.75      -14.24     14.24 o
  10   9  10        0.18       -6.09     15.67 o
  11   9  10        1.87      -19.84     19.84 o
  -2  10  10        0.30       -2.77     16.32 o
  -1  10  10        2.87       -9.60     15.70 o
   0  10  10        0.22      -12.69     14.09 o
   1  10  10        3.64        6.83     12.90 o
   2  10  10        0.05      -13.22     13.22 o
   3  10  10        2.38        6.25     13.52 o
   4  10  10        2.22       -0.79     11.90 o
   5  10  10        2.61       15.56     11.14 o
   6  10  10        3.73        6.72      8.28 o
   7  10  10        1.24       -2.78     12.97 o
   8  10  10        1.22      -15.23     15.23 o
   9  10  10        2.33       14.44     15.86 o
  10  10  10        0.72       28.18     14.90 o
  -1  11  10        0.26        9.90     15.09 o
   0  11  10        0.40        1.82     12.51 o
   1  11  10        0.16        9.07      9.82 o
   2  11  10        1.71       18.56     11.06 o
   3  11  10        1.49      -14.24     14.24 o
   4  11  10        4.31       11.19     12.43 o
   5  11  10        0.07      -13.92     13.92 o
   6  11  10        3.22       10.10     14.18 o
   7  11  10        3.40        6.14     13.50 o
   8  11  10        2.21       21.05     13.90 o
   9  11  10        0.01       -2.04     15.46 o
  10  11  10        0.36       -4.10     16.20 o
   1  12  10        0.33       -8.33     15.56 o
   2  12  10        0.47        5.37     13.67 o
   3  12  10        0.96       14.01     11.65 o
   4  12  10        1.24       -5.75     15.48 o
   5  12  10        1.11        1.93     14.35 o
   6  12  10        0.08       12.95     13.76 o
   7  12  10        0.12       -0.59     13.10 o
   8  12  10        0.02       -6.03     14.78 o
   9  12  10        1.84        2.70     14.05 o
  -4  -5  11        0.21       -5.11     16.21 o
  -3  -5  11        1.95       22.51     14.78 o
  -2  -5  11        0.56        0.53     10.71 o
  -1  -5  11        1.49      -17.12     17.12 o
   0  -5  11        0.19       -6.16     16.20 o
  -6  -4  11        0.35       -3.56     15.59 o
  -5  -4  11        1.45       -9.78     15.28 o
  -4  -4  11        0.12       -1.20     13.74 o
  -3  -4  11        1.50       -1.69     15.72 o
  -2  -4  11        1.17        0.61     12.63 o
  -1  -4  11        3.24      -16.27     16.27 o
   0  -4  11        3.77       20.17     12.42 o
   1  -4  11        0.52      -17.53     17.53 o
   2  -4  11        8.35        9.23     14.13 o
  -6  -3  11        0.09      -14.62     15.96 o
  -5  -3  11        0.68       -3.30     15.03 o
  -4  -3  11        1.35      -14.92     14.92 o
  -3  -3  11        3.59       -1.40     13.80 o
  -2  -3  11        0.46       17.78     11.34 o
  -1  -3  11        1.00       11.34     11.07 o
   0  -3  11        5.11       12.91     11.98 o
   1  -3  11        4.63       12.39     13.55 o
   2  -3  11        0.55      -11.69     14.05 o
   3  -3  11        3.34      -11.35     15.38 o
   4  -3  11        1.25       -2.05     12.66 o
  -7  -2  11        0.02       10.20     14.44 o
  -6  -2  11        1.35        1.72     13.33 o
  -5  -2  11        0.52       -1.73     14.13 o
  -4  -2  11        7.05        8.38     14.09 o
  -3  -2  11        0.38       14.64     11.42 o
  -2  -2  11       11.09        6.66     12.89 o
  -1  -2  11        2.93        6.51     11.35 o
   0  -2  11        1.66        3.73     10.35 o
   1  -2  11        3.61        0.28     11.42 o
   2  -2  11        8.93      -14.14     14.14 o
   3  -2  11        1.91        5.06     13.16 o
   4  -2  11        3.52       -5.61     14.18 o
   5  -2  11        0.91       -5.54     13.89 o
  -7  -1  11        0.69        3.26     15.54 o
  -6  -1  11        0.48       -3.02     15.91 o
  -5  -1  11        0.67       -3.96     13.09 o
  -4  -1  11        1.10        9.90     12.50 o
  -3  -1  11        8.78        3.85     12.26 o
  -2  -1  11        3.06       -2.28     11.90 o
  -1  -1  11        3.08       -2.45     11.89 o
   0  -1  11        9.74        3.23     12.05 o
   1  -1  11        7.54        5.68     11.28 o
   2  -1  11        5.09        5.24     11.32 o
   3  -1  11        9.20       16.39     10.71 o
   4  -1  11        0.54       -5.72     13.36 o
   5  -1  11        4.51       -6.25     12.89 o
   6  -1  11        0.34      -15.20     15.20 o
  -7   0  11        0.30      -10.58     11.32 o
  -6   0  11        0.19       10.77     10.02 o
  -5   0  11        4.10       16.22      9.28 o
  -4   0  11        0.18        8.35      7.84 o
  -3   0  11        3.30       -0.43      8.21 o
  -2   0  11        5.00        7.22      7.18 o
  -1   0  11        7.26       13.92      6.15 o
   0   0  11       11.05        4.15      8.62 o
   1   0  11       12.28        4.55      8.21 o
   2   0  11        1.95        8.35      7.35 o
   3   0  11       10.66        0.94     12.01 o
   4   0  11        6.78       -4.60      8.55 o
   5   0  11        2.23       13.62      5.67 o
   6   0  11        4.32       -4.21      9.85 o
   7   0  11        0.10       -2.72      9.84 o
  -7   1  11        0.04       -9.97     13.41 o
  -6   1  11        2.09        1.49     13.23 o
  -5   1  11        0.08       14.18     11.07 o
  -4   1  11        4.57       13.72     10.98 o
  -3   1  11        0.96       -1.95     11.20 o
  -2   1  11        2.24        9.16     10.24 o
  -1   1  11       21.93       29.94      6.02 o
   0   1  11        0.76        3.30     10.25 o
   1   1  11        8.05      -11.73     11.73 o
   2   1  11        9.24       25.13      5.31 o
   3   1  11        8.24       -2.24     12.73 o
   4   1  11        2.14       -5.74     11.83 o
   5   1  11        9.59       20.47      6.53 o
   6   1  11       11.42       -6.41     12.70 o
   7   1  11        1.65       -5.90     13.75 o
   8   1  11        0.13        5.17     14.06 o
  -7   2  11        0.75        7.01     13.87 o
  -6   2  11        0.07        5.07     13.11 o
  -5   2  11        2.08        3.75     12.03 o
  -4   2  11        1.64       -9.48     12.11 o
  -3   2  11        7.86       -0.01     11.87 o
  -2   2  11        1.61        6.31      9.68 o
  -1   2  11        0.31        8.26      9.60 o
   0   2  11       18.39       15.41      9.71 o
   1   2  11        3.86      -10.64     10.64 o
   2   2  11        9.07       16.23      9.31 o
   3   2  11        0.65      -11.20     11.20 o
   4   2  11       29.89       19.25     12.95 o
   5   2  11        5.84       16.50      6.68 o
   6   2  11        0.60        8.38     12.59 o
   7   2  11        4.34       -3.77     14.93 o
   8   2  11        0.83        3.72     13.41 o
   9   2  11        0.05       -8.55     15.85 o
  -7   3  11        0.55      -16.85     16.85 o
  -6   3  11        0.67       10.25     13.97 o
  -5   3  11        1.74      -13.90     13.90 o
  -4   3  11        3.24       14.35     10.18 o
  -3   3  11        0.45       10.50      9.93 o
  -2   3  11       23.07       27.25      6.11 o
  -1   3  11        2.06       -3.93      9.31 o
   0   3  11        1.02       -0.03      9.62 o
   1   3  11        2.83        9.51      9.64 o
   2   3  11       15.11       18.11     10.01 o
   3   3  11       23.08        4.18     11.31 o
   4   3  11        0.87       -0.44     11.26 o
   5   3  11        0.23       17.67     10.00 o
   6   3  11        3.48       -3.93     12.46 o
   7   3  11        0.60       22.94     12.00 o
   8   3  11        1.20      -11.99     14.67 o
   9   3  11        2.22       -2.61     15.14 o
  -6   4  11        1.50       20.74      7.97 o
  -5   4  11        0.66       -6.54     14.05 o
  -4   4  11        1.60       -2.73     12.74 o
  -3   4  11        7.67       10.73     12.22 o
  -2   4  11        0.17       15.78     10.33 o
  -1   4  11       20.97       28.46      6.06 o
   0   4  11        5.46        4.65      9.66 o
   1   4  11       21.73       12.59      7.57 o
   2   4  11        0.27        4.51      8.96 o
   3   4  11       18.03       14.96      9.27 o
   4   4  11        5.80       -2.81     10.62 o
   5   4  11        1.99       -4.56     10.44 o
   6   4  11        0.67       -5.02     10.93 o
   7   4  11        0.25      -13.62     13.62 o
   8   4  11        0.52        8.07     11.63 o
   9   4  11        4.28       11.77     14.89 o
  -6   5  11        0.67      -10.78     16.37 o
  -5   5  11        1.09       18.56      9.63 o
  -4   5  11        1.06       17.58     11.05 o
  -3   5  11        0.80      -13.56     13.56 o
  -2   5  11        3.84        0.74     12.52 o
  -1   5  11        1.84       13.91      7.01 o
   0   5  11       24.11       45.68      6.08 o
   1   5  11        6.44       10.38      8.93 o
   2   5  11       23.81       19.13      6.28 o
   3   5  11        0.32       -0.09      8.73 o
   4   5  11        1.08       14.55     10.06 o
   5   5  11       21.76       13.95     11.47 o
   6   5  11        0.14        5.43     10.82 o
   7   5  11       10.83       -4.02     13.52 o
   8   5  11        2.21       -5.06     14.06 o
   9   5  11        0.57        0.60     14.84 o
  10   5  11        0.42       -0.11     15.67 o
  -5   6  11        0.26       -2.32     15.54 o
  -4   6  11        0.40        1.84     15.08 o
  -3   6  11        3.13       21.58      7.27 o
  -2   6  11        0.90       19.43     11.69 o
  -1   6  11        3.36        6.85     10.50 o
   0   6  11        0.48       -4.16     10.63 o
   1   6  11        5.98        0.70      9.44 o
   2   6  11        7.72       -2.39     12.05 o
   3   6  11        8.85       -0.20     11.33 o
   4   6  11        1.64       -8.36     11.96 o
   5   6  11        0.21       -6.55     11.13 o
   6   6  11       24.23       17.93     12.59 o
   7   6  11        6.24       12.39     13.20 o
   8   6  11        0.79        2.65     12.65 o
   9   6  11        0.11      -11.13     13.85 o
  10   6  11        0.30      -10.50     17.05 o
  -5   7  11        0.07      -18.04     18.91 o
  -4   7  11        0.18      -16.37     16.37 o
  -3   7  11        0.12       -1.19     13.53 o
  -2   7  11        3.33       21.16      6.97 o
  -1   7  11        2.40      -13.66     13.66 o
   0   7  11        0.89        6.94     11.95 o
   1   7  11        0.22      -10.58     12.03 o
   2   7  11        0.29       -3.02     11.36 o
   3   7  11        0.37      -11.84     11.84 o
   4   7  11       43.19       44.59      7.41 o
   5   7  11        0.09      -12.22     12.43 o
   6   7  11        1.32        0.21     11.99 o
   7   7  11        0.16        2.10     11.93 o
   8   7  11        2.14        7.96     12.98 o
   9   7  11        2.29       -6.25     15.01 o
  10   7  11        0.08       -1.29     15.61 o
  -4   8  11        0.46        5.67     15.31 o
  -3   8  11        0.55       15.89     14.04 o
  -2   8  11        0.44      -10.34     14.50 o
  -1   8  11        0.31        6.82     13.92 o
   0   8  11        2.14       10.62     11.86 o
   1   8  11        1.75      -12.89     12.89 o
   2   8  11        0.19       -3.14     10.84 o
   3   8  11        4.50      -12.75     12.75 o
   4   8  11        7.29       -6.33     13.34 o
   5   8  11       27.79       21.81     13.08 o
   6   8  11        0.82        4.07     11.09 o
   7   8  11        0.07      -11.58     13.75 o
   8   8  11        4.18        9.58     12.90 o
   9   8  11        2.35       -0.72     14.44 o
  10   8  11        1.94        3.27     15.57 o
  -3   9  11        0.36      -13.99     16.34 o
  -2   9  11        1.19        8.40     10.94 o
  -1   9  11        0.22        5.29     13.93 o
   0   9  11        4.05       10.77     13.15 o
   1   9  11        1.17       19.44     11.06 o
   2   9  11        3.91       -4.95     13.66 o
   3   9  11        2.15      -12.56     12.56 o
   4   9  11        0.52       -0.17     12.99 o
   5   9  11        4.57      -13.22     13.22 o
   6   9  11        0.06       -3.79     11.68 o
   7   9  11        0.68       -3.96     13.05 o
   8   9  11        3.51       17.31      9.81 o
   9   9  11        1.51        3.60     16.43 o
  10   9  11        0.03       29.07     15.19 o
  -2  10  11        0.11      -17.51     17.51 o
  -1  10  11        5.24       13.21     13.46 o
   0  10  11        1.02      -12.91     15.66 o
   1  10  11        3.36      -14.79     14.79 o
   2  10  11        1.96        9.47      8.73 o
   3  10  11        1.15       18.06     12.27 o
   4  10  11        0.58       -1.56     12.76 o
   5  10  11        0.13       23.99      7.25 o
   6  10  11        0.02       -5.62     13.01 o
   7  10  11        0.29       15.55     14.82 o
   8  10  11        0.94       24.08     14.39 o
   9  10  11        1.47       11.65     16.65 o
   0  11  11        2.13       -1.18     15.28 o
   1  11  11        0.24      -17.02     17.02 o
   2  11  11        0.09      -14.42     14.42 o
   3  11  11        0.02      -11.43     14.48 o
   4  11  11        2.08      -10.04     15.27 o
   5  11  11        1.45      -13.60     15.50 o
   6  11  11        3.49       -4.98     14.47 o
   7  11  11        0.04        3.30     11.44 o
   8  11  11        0.59       -5.13     15.41 o
   9  11  11        0.48        7.44     13.41 o
   2  12  11        0.01       12.55     14.84 o
   3  12  11        0.23       -0.14     14.77 o
   4  12  11        0.01       -2.08     13.38 o
   5  12  11        0.40        2.24     13.46 o
   6  12  11        0.66      -15.94     15.94 o
   7  12  11        2.36      -16.16     16.16 o
   8  12  11        0.39      -16.59     16.59 o
  -4  -3  12        3.11       -8.88     15.92 o
  -3  -3  12        0.43       14.42     12.71 o
  -2  -3  12        0.35        6.35     12.23 o
  -1  -3  12        1.81       -5.67     14.46 o
   0  -3  12        1.04       10.46     14.06 o
   1  -3  12        3.18        2.96     15.11 o
   2  -3  12        0.15       23.06     13.85 o
  -5  -2  12        0.93       20.91     15.01 o
  -4  -2  12        0.29        4.03     15.29 o
  -3  -2  12        3.40      -12.48     13.96 o
  -2  -2  12        1.75       -9.71     15.04 o
  -1  -2  12        3.58        6.58     12.59 o
   0  -2  12        0.21       -3.31     13.97 o
   1  -2  12        3.08       -3.32     14.55 o
   2  -2  12        1.95       21.18     10.94 o
   3  -2  12        2.36      -14.31     14.31 o
   4  -2  12        1.11       11.68     15.51 o
  -6  -1  12        0.03       -0.16     16.08 o
  -5  -1  12        0.48       -2.79     16.49 o
  -4  -1  12        1.46        0.59     14.69 o
  -3  -1  12        0.19      -14.38     14.38 o
  -2  -1  12        3.15       10.64     12.17 o
  -1  -1  12        0.38       -5.70     13.31 o
   0  -1  12        9.79       -0.55     13.16 o
   1  -1  12        0.18       15.08     11.27 o
   2  -1  12        3.48       -2.01     14.20 o
   3  -1  12        3.74       11.63      7.73 o
   4  -1  12        1.26      -10.04     14.88 o
   5  -1  12        3.85       -9.22     15.67 o
  -6   0  12        0.27       13.35      9.45 o
  -5   0  12        0.90        5.26     10.64 o
  -4   0  12        0.37        0.61      9.45 o
  -3   0  12        2.20        3.85      9.08 o
  -2   0  12        0.10       -4.07      9.19 o
  -1   0  12        4.55        1.52      7.12 o
   0   0  12        1.39        7.34      8.09 o
   1   0  12        6.25       -9.12      9.26 o
   2   0  12        1.87        2.36     10.03 o
   3   0  12        1.13        9.11      8.74 o
   4   0  12        8.12        8.24     13.01 o
   5   0  12        0.20        1.27     10.26 o
   6   0  12        1.43       17.65     10.10 o
  -6   1  12        0.45        9.10     13.99 o
  -5   1  12        0.09      -13.25     13.25 o
  -4   1  12        2.88      -12.95     15.11 o
  -3   1  12        0.98       12.71      6.72 o
  -2   1  12        3.60       14.01     12.13 o
  -1   1  12        0.49       -3.84     12.00 o
   0   1  12        1.69      -13.12     13.12 o
   1   1  12        2.75       10.29     11.51 o
   2   1  12       17.09       12.53     12.03 o
   3   1  12        0.21       -0.24     11.67 o
   4   1  12        0.22        3.21     10.57 o
   5   1  12        1.71       11.45     12.60 o
   6   1  12        1.68       18.69     12.86 o
   7   1  12        2.13      -16.29     16.29 o
  -6   2  12        0.25       -9.75     14.89 o
  -5   2  12        0.85       -8.57     13.64 o
  -4   2  12        0.68      -15.37     15.37 o
  -3   2  12        0.86      -13.39     13.39 o
  -2   2  12        6.17      -10.10     13.36 o
  -1   2  12        3.87        3.85     10.59 o
   0   2  12        4.63        8.80     11.10 o
   1   2  12        4.19      -12.93     12.93 o
   2   2  12        1.97       -8.43     11.38 o
   3   2  12       27.63       10.10     12.63 o
   4   2  12        0.19       -7.51     11.60 o
   5   2  12        2.07      -11.86     12.45 o
   6   2  12        0.35       -6.46     14.96 o
   7   2  12        3.46       10.34     12.31 o
  -6   3  12        1.22        6.91     14.56 o
  -5   3  12        0.33        2.42     13.07 o
  -4   3  12        1.00        3.24     12.64 o
  -3   3  12        0.66       -9.14     13.53 o
  -2   3  12        3.89      -12.60     12.60 o
  -1   3  12        4.51       -4.32     11.61 o
   0   3  12        6.34        5.24     12.38 o
   1   3  12        5.39        0.12     10.83 o
   2   3  12        4.26        6.73      9.99 o
   3   3  12        1.07       12.32      9.47 o
   4   3  12       12.88        9.64     10.97 o
   5   3  12        4.00       17.43     10.85 o
   6   3  12        9.36       16.74     13.69 o
   7   3  12        1.76      -11.16     15.26 o
   8   3  12        0.32       15.19     11.06 o
  -5   4  12        0.94      -15.39     15.95 o
  -4   4  12        0.45      -13.33     14.36 o
  -3   4  12        7.18       12.17     12.77 o
  -2   4  12        2.46        3.62     11.08 o
  -1   4  12        8.20        1.98     11.64 o
   0   4  12        1.58        5.51     10.27 o
   1   4  12        5.41        8.01     10.18 o
   2   4  12        6.60       -3.66     10.54 o
   3   4  12        6.91       12.29     11.33 o
   4   4  12        0.50      -12.53     12.53 o
   5   4  12        5.07        5.56     12.01 o
   6   4  12        3.65       -4.47     13.21 o
   7   4  12        3.70       10.57     12.65 o
   8   4  12        0.22        6.44     14.76 o
  -5   5  12        0.02        5.54     14.65 o
  -4   5  12        0.19      -15.73     15.73 o
  -3   5  12        0.20        3.44     12.48 o
  -2   5  12       10.04        3.94     14.60 o
  -1   5  12        0.40       -6.18     12.78 o
   0   5  12        0.18        0.21     11.98 o
   1   5  12        0.71        8.66     10.92 o
   2   5  12       10.13        0.96     12.72 o
   3   5  12        6.40        2.35     12.45 o
   4   5  12        8.77       14.45      8.88 o
   5   5  12        0.29      -13.00     14.28 o
   6   5  12        0.13      -14.29     14.29 o
   7   5  12        0.54       16.30     12.64 o
   8   5  12        8.99        9.89     15.58 o
   9   5  12        0.06      -14.16     15.86 o
  -4   6  12        0.79      -14.38     16.36 o
  -3   6  12        0.09       14.76     13.39 o
  -2   6  12        0.29      -15.91     15.91 o
  -1   6  12        3.20        3.30     11.89 o
   0   6  12        2.79       15.83      8.07 o
   1   6  12        0.96        0.59     12.29 o
   2   6  12        0.10      -13.67     13.67 o
   3   6  12        0.42       -0.39     11.82 o
   4   6  12        4.42        4.66     12.96 o
   5   6  12        3.17       11.67      7.06 o
   6   6  12        0.21       -0.93     12.73 o
   7   6  12        0.28       20.81     12.69 o
   8   6  12        1.02       14.04     10.20 o
   9   6  12       21.90       27.78     15.99 o
  -4   7  12        0.17        5.66     15.77 o
  -3   7  12        1.55       10.23     14.65 o
  -2   7  12        0.09       15.84     13.30 o
  -1   7  12        0.12       -8.72     13.89 o
   0   7  12        7.71        1.92     13.58 o
   1   7  12        0.75        0.55     11.68 o
   2   7  12        3.35       16.03     12.83 o
   3   7  12        0.34       12.49      7.87 o
   4   7  12        0.32       -7.22     13.67 o
   5   7  12        0.25       -7.77     12.72 o
   6   7  12        6.48        2.97     12.77 o
   7   7  12        3.49       14.01     12.17 o
   8   7  12        0.16       -0.72     15.35 o
   9   7  12        5.43       21.32     16.30 o
  -3   8  12        0.49        5.46     16.38 o
  -2   8  12        2.24      -18.81     18.81 o
  -1   8  12        0.87        2.20     15.48 o
   0   8  12        0.22       -7.20     14.73 o
   1   8  12        5.81       10.04      9.13 o
   2   8  12        0.34       14.43     12.00 o
   3   8  12        6.37        3.67     14.45 o
   4   8  12        3.68      -14.19     14.19 o
   5   8  12        9.07       -1.31     12.45 o
   6   8  12        0.21       -0.43     14.13 o
   7   8  12        0.14       13.65     12.00 o
   8   8  12        2.18        5.24     12.62 o
   9   8  12        0.09      -17.72     17.72 o
  -2   9  12        0.11        5.35     14.84 o
  -1   9  12        2.71       -4.15     16.27 o
   0   9  12        0.60       14.39     14.92 o
   1   9  12        0.08       -0.23     13.60 o
   2   9  12        0.10      -10.98     14.65 o
   3   9  12        1.77       12.81     12.55 o
   4   9  12       14.84      -12.49     15.16 o
   5   9  12        0.04        3.15     13.52 o
   6   9  12        0.18        5.35     12.61 o
   7   9  12        0.10      -13.63     15.90 o
   8   9  12        0.10      -11.13     15.83 o
   9   9  12        0.01       25.29     14.25 o
  -1  10  12        0.11        5.12     16.43 o
   0  10  12        0.65      -10.43     14.21 o
   1  10  12        0.30      -11.77     15.72 o
   2  10  12        1.64       -0.06     14.13 o
   3  10  12        0.39       -7.49     16.42 o
   4  10  12        1.45        8.94     14.78 o
   5  10  12        1.66       -0.05     15.54 o
   6  10  12        1.36      -15.21     15.27 o
   7  10  12        0.01       15.85     14.01 o
   8  10  12        0.70       12.56     15.83 o
   1  11  12        0.47        4.02     14.40 o
   2  11  12        0.03      -17.12     17.46 o
   3  11  12        1.59       17.43      8.86 o
   4  11  12        0.61        8.77     11.46 o
   5  11  12        0.47      -15.53     15.53 o
   6  11  12        1.14      -16.94     17.01 o
   7  11  12        0.41        4.04     15.35 o
   8  11  12        4.45      -16.13     17.27 o
   4  12  12        0.02       -9.98     14.03 o
   5  12  12        0.02      -16.58     16.58 o
  -2  -2  13        0.13       -3.61     13.67 o
  -1  -2  13        0.45        9.49     14.86 o
   0  -2  13        1.26       -5.92     14.76 o
   1  -2  13        1.63       -6.27     14.97 o
  -4  -1  13        2.85       10.64      8.95 o
  -3  -1  13        0.27       -1.44     14.55 o
  -2  -1  13        1.29        4.03     13.37 o
  -1  -1  13        0.29       10.93     13.10 o
   0  -1  13        1.71        2.20     13.16 o
   1  -1  13        0.56       -2.63     14.57 o
   2  -1  13        2.78        6.05     15.22 o
   3  -1  13        0.06        9.47     13.36 o
  -4   0  13        0.11        0.16      9.97 o
  -3   0  13        2.43       -7.30     10.50 o
  -2   0  13        0.94       -3.90      9.84 o
  -1   0  13        1.01        6.13     12.98 o
   0   0  13        0.26        0.10     11.89 o
   1   0  13        0.73      -10.70     10.70 o
   2   0  13        1.77       11.59      9.11 o
   3   0  13        2.36       13.34      9.61 o
   4   0  13        0.55       -9.97      9.97 o
  -4   1  13        0.11       -8.15     15.61 o
  -3   1  13        0.23        4.37     12.98 o
  -2   1  13        2.91       14.32     13.91 o
  -1   1  13        0.97        6.12     13.66 o
   0   1  13        2.70      -14.13     14.13 o
   1   1  13        1.15      -10.43     13.84 o
   2   1  13        0.14       -0.77     14.09 o
   3   1  13        2.15      -11.02     14.71 o
   4   1  13        3.27        6.69     13.48 o
   5   1  13        2.05        2.74      9.99 o
  -4   2  13        1.50       20.46     14.13 o
  -3   2  13        0.21        0.94     13.15 o
  -2   2  13        0.05        7.85      7.70 o
  -1   2  13        4.46        6.79      8.59 o
   0   2  13        0.85       11.31     11.04 o
   1   2  13        6.72       14.81     12.77 o
   2   2  13        0.18      -12.88     12.88 o
   3   2  13        6.45       -1.16     13.19 o
   4   2  13        0.17        1.15     12.74 o
   5   2  13        1.59       -8.29     15.01 o
   6   2  13        2.94       10.02     13.85 o
  -4   3  13        0.05      -15.38     15.38 o
  -3   3  13        3.41       -9.96     15.76 o
  -2   3  13        0.32      -10.66     13.54 o
  -1   3  13        0.11       -4.42     12.30 o
   0   3  13        1.67       -4.65     12.31 o
   1   3  13        1.78       10.37     12.43 o
   2   3  13       15.09        2.62     12.47 o
   3   3  13        0.84        2.49     11.01 o
   4   3  13        3.63       19.33     12.99 o
   5   3  13        0.07        0.82     12.43 o
   6   3  13        0.46        3.49     13.51 o
   7   3  13        2.47      -12.27     15.46 o
  -4   4  13        0.11      -14.63     16.94 o
  -3   4  13        0.14        0.64     15.32 o
  -2   4  13        2.63       25.92     13.24 o
  -1   4  13        2.55       12.87     12.61 o
   0   4  13        0.96       -5.92     13.44 o
   1   4  13        0.60        0.66     11.96 o
   2   4  13        0.65       -1.31     12.50 o
   3   4  13        5.50       -2.84     13.79 o
   4   4  13        1.92        1.50     12.79 o
   5   4  13        0.28       19.42     13.25 o
   6   4  13        0.18       14.07     12.88 o
   7   4  13        0.78      -16.68     16.68 o
  -4   5  13        0.39       -6.16     17.60 o
  -3   5  13        0.38       -0.12     12.75 o
  -2   5  13        0.10      -13.63     15.91 o
  -1   5  13        1.40       -6.21     12.75 o
   0   5  13        0.84       -2.45     11.11 o
   1   5  13        6.18        0.41     14.84 o
   2   5  13        1.92       10.49     12.29 o
   3   5  13        0.07      -14.48     14.48 o
   4   5  13        2.03       21.12     13.68 o
   5   5  13        2.05       -4.75     15.01 o
   6   5  13        5.63       -8.86     15.26 o
   7   5  13        0.17      -10.83     15.33 o
   8   5  13        1.05        9.54     15.40 o
  -3   6  13        0.55       23.57     15.81 o
  -2   6  13        0.87       -0.99     14.63 o
  -1   6  13        0.04        2.51     15.57 o
   0   6  13        1.69       10.76     11.59 o
   1   6  13        0.34       -7.98     14.02 o
   2   6  13        5.66        5.50     13.46 o
   3   6  13        0.42       -3.36     12.60 o
   4   6  13        0.39       -0.43     14.11 o
   5   6  13        3.80       -4.72     14.94 o
   6   6  13        0.66        1.55     15.16 o
   7   6  13        2.21       -9.46     16.15 o
   8   6  13        0.11       12.15     11.11 o
  -2   7  13        0.45       -6.52     16.32 o
  -1   7  13        1.10       14.11     13.98 o
   0   7  13        0.12        5.72     15.91 o
   1   7  13        0.11       13.96     12.13 o
   2   7  13        1.65        7.18     13.89 o
   3   7  13        9.43        9.58     13.65 o
   4   7  13        0.89        0.63     15.15 o
   5   7  13        0.63       -7.10     13.78 o
   6   7  13        0.03        7.01     14.11 o
   7   7  13        0.02      -16.90     16.90 o
   8   7  13        1.58       10.77     15.23 o
  -2   8  13        0.08       -8.11     16.75 o
  -1   8  13        0.78       -5.09     15.77 o
   0   8  13        0.42        3.00     14.78 o
   1   8  13        1.89      -14.25     16.15 o
   2   8  13        0.25      -16.07     16.07 o
   3   8  13        0.67      -14.83     15.37 o
   4   8  13        7.48       11.24     14.21 o
   5   8  13        0.38        4.40     14.21 o
   6   8  13        0.58       -1.37     13.73 o
   7   8  13        0.78        7.49     14.87 o
   8   8  13        1.17       -9.96     15.96 o
   0   9  13        0.24       -4.16     16.39 o
   1   9  13        0.39      -16.66     16.66 o
   2   9  13        0.31      -15.69     15.69 o
   3   9  13        0.40      -13.53     14.97 o
   4   9  13        2.11      -12.52     15.89 o
   5   9  13        1.31       19.07     14.18 o
   6   9  13        0.87       12.06     15.58 o
   7   9  13        6.02       -0.99     15.87 o
   8   9  13        0.41      -18.05     18.05 o
   1  10  13        0.11       -3.96     17.30 o
   2  10  13        0.08       13.32     15.53 o
   3  10  13        0.02      -16.12     16.12 o
   4  10  13        0.29        4.60     13.89 o
   5  10  13        0.08      -16.85     16.85 o
   6  10  13        0.23       -0.88     15.41 o
   7  10  13        0.09      -10.11     17.84 o
   4  11  13        0.07       -0.18     14.72 o
   5  11  13        0.38       11.42     13.56 o
  -1   0  14        0.09       -7.39     27.10 o
   0   0  14        2.93       -8.87     11.67 o
   1   0  14        0.20        4.05      9.73 o
  -2   1  14        0.02       -0.18     14.03 o
  -1   1  14        0.56       10.72     13.43 o
   0   1  14        0.39        4.65     14.19 o
   1   1  14        3.20        1.90     14.46 o
   2   1  14        0.28       -0.42     14.56 o
   3   1  14        0.07        2.17     14.99 o
  -2   2  14        0.60       15.06      9.82 o
  -1   2  14        0.73       -9.97     14.35 o
   0   2  14        0.04        0.71     14.83 o
   1   2  14        0.14       10.54     12.60 o
   2   2  14        5.57       14.60     12.83 o
   3   2  14        0.65        9.11     13.58 o
   4   2  14        0.42       12.39     13.24 o
  -3   3  14        0.07       -1.76     15.49 o
  -2   3  14        0.52        7.72     13.45 o
  -1   3  14        0.22        4.76     15.12 o
   0   3  14        1.60       -3.93     13.49 o
   1   3  14        0.40       -0.05     13.11 o
   2   3  14        1.00       -2.95     14.45 o
   3   3  14        2.19      -13.99     15.21 o
   4   3  14        1.60      -14.77     14.77 o
   5   3  14        3.01       24.84     13.76 o
  -2   4  14        0.90       15.08      8.02 o
  -1   4  14        0.06       -8.09     15.07 o
   0   4  14        0.59        6.72     13.54 o
   1   4  14        1.50        8.48     14.10 o
   2   4  14        1.70        5.52     13.97 o
   3   4  14        0.15        6.53     15.07 o
   4   4  14        0.18       14.22     13.59 o
   5   4  14        0.03      -15.03     15.03 o
   6   4  14        3.21      -16.27     16.27 o
  -2   5  14        0.31       10.41     13.27 o
  -1   5  14        1.41       17.08     14.60 o
   0   5  14        0.03       -5.62     13.82 o
   1   5  14        1.78       -2.37     14.74 o
   2   5  14        0.76      -12.20     15.30 o
   3   5  14        2.73      -15.97     15.97 o
   4   5  14        0.18        2.06     13.78 o
   5   5  14        0.05       -8.24     16.52 o
   6   5  14        0.02      -10.73     16.29 o
  -1   6  14        0.20       19.69     13.42 o
   0   6  14        1.16        1.63     15.91 o
   1   6  14        0.05      -15.71     15.71 o
   2   6  14        0.62        7.50     14.06 o
   3   6  14        0.40       10.15     14.85 o
   4   6  14        1.83        4.69     14.55 o
   5   6  14        1.08      -13.61     15.62 o
   6   6  14        0.02       -9.38     16.27 o
  -1   7  14        0.50       25.42     14.75 o
   0   7  14        0.14      -15.03     15.03 o
   1   7  14        0.98       13.26     13.58 o
   2   7  14        0.02      -18.00     18.00 o
   3   7  14        0.02      -14.94     14.94 o
   4   7  14        0.46       14.81     14.29 o
   5   7  14        1.65        4.65     14.19 o
   6   7  14        2.47        4.89     16.33 o
   0   8  14        0.29       10.33     15.04 o
   1   8  14        0.09      -11.76     14.25 o
   2   8  14        1.30        2.92     14.52 o
   3   8  14        0.07      -17.96     17.96 o
   4   8  14        1.99       14.63     15.54 o
   5   8  14        0.71       -3.53     16.80 o
   6   8  14        0.29       -2.19     15.49 o
   2   9  14        0.06      -17.16     17.16 o
   3   9  14        3.12       -1.92     15.87 o
   4   9  14        2.04        0.72     16.60 o
   5   9  14        1.82       -9.70     16.34 o
   2   4  15        2.55        7.17     14.94 o
   1   5  15        0.02      -16.27     16.27 o
   2   5  15        0.03       27.20     14.14 o
   3   5  15        0.80       11.15     14.76 o
   2   6  15        0.14       -1.73     16.85 o
   3   6  15        0.02      -15.47     17.81 o
 
